# Supplementary material for: A Toxicity Prediction Tool for Potential Agonist/Antagonist Activities in Molecular Initiating Events Based on Chemical Structures
Source: Int J Mol Sci. 2020 Oct 23;21(21):7853. doi: 10.3390/ijms21217853 (PMC7660166; doi:10.3390/ijms21217853)
Supplement: Supplementary file 1 [file ijms-21-07853-s001.zip]

Archive with 3 entries (2 files):
- IJMS-901902 SUPPLEMENTARY/
- IJMS-901902 SUPPLEMENTARY/TableS1_SI_raw_table.csv
- IJMS-901902 SUPPLEMENTARY/TableS2_SI_correspondence_table.csv
