# Supplementary material for: A Toxicity Prediction Tool for Potential Agonist/Antagonist Activities in Molecular Initiating Events Based on Chemical Structures
Source: Int J Mol Sci. 2020 Oct 23;21(21):7853. doi: 10.3390/ijms21217853 (PMC7660166; doi:10.3390/ijms21217853)
Supplement: Supplementary file 1 [file ijms-21-07853-s001.zip › IJMS-901902 SUPPLEMENTARY/TableS1_SI_raw_table.csv]

SID	SMILES	mie_raw_1	mie_raw_2	mie_raw_3	mie_raw_4	mie_raw_5	mie_raw_6	mie_raw_7	mie_raw_8	mie_raw_9	mie_raw_10	mie_raw_11	mie_raw_12	mie_raw_13	mie_raw_14	mie_raw_15	mie_raw_16	mie_raw_17	mie_raw_18	mie_raw_19	mie_raw_20	mie_raw_21	mie_raw_22	mie_raw_23	mie_raw_24	mie_raw_25	mie_raw_26	mie_raw_27	mie_raw_28	mie_raw_29	mie_raw_30	mie_raw_31	mie_raw_32	mie_raw_33	mie_raw_34	mie_raw_35	mie_raw_36	mie_raw_37	mie_raw_38	mie_raw_39	mie_raw_40	mie_raw_41	mie_raw_42	mie_raw_43	mie_raw_44	mie_raw_45	mie_raw_46	mie_raw_47	mie_raw_48
312345403	CN(C)C/C=C(/c1ccc(Br)cc1)c1cccnc1
312345402	CCc1cncnc1N1CCN(Cc2nc3ccc(C(F)(F)F)cc3[nH]2)CC1
312345401	CN1CCC[C@@H]1Cc1c[nH]c2ccc(Nc3ncccc3[N+](=O)[O-])cc12
312345400	C=CC(N)CCC(=O)O
312345399	CC(C)Oc1cccnc1N(C)C1CCN(Cc2ccccc2)CC1
312345398	COc1ccccc1N1CCN(CCCNc2c(C)c(=O)n(C)c(=O)n2C)CC1
312345397	COc1ccc(/C=C/c2nc(NCCCN(C)C)c3ccccc3n2)cc1
312345396	C[N+]1(C)C2CCC1CC(OC(=O)c1c[nH]c3ccccc13)C2
312345395	Oc1ccc2ccccc2c1SSc1c(O)ccc2ccccc12
312345394	COc1cc(Cc2cnc(N)nc2N)cc(OC)c1OC
312345393	Cc1[nH]c(=O)c(C#N)cc1-c1ccc2nccn2c1
312345392	Cc1cc(C(C)(C)C)cc(C)c1CC1=NCCN1
312345391	CC(=O)c1ccc2c(c1)N(CCCN(C)C)c1ccccc1S2
312345390	CN[C@H](CC(C)C)C(=O)N[C@H]1C(=O)N[C@@H](CC(N)=O)C(=O)N[C@H]2C(=O)N[C@H]3C(=O)N[C@H](C(=O)N[C@H](C(=O)O)c4cc(O)cc(O)c4-c4cc3ccc4O)[C@H](O)c3ccc(c(Cl)c3)Oc3cc2cc(c3O[C@@H]2O[C@H](CO)[C@@H](O)[C@H](O)[C@H]2O[C@H]2C[C@](C)(N)[C@H](O)[C@H](C)O2)Oc2ccc(cc2Cl)[C@H]1O
312345389	CN(C(=O)Cc1ccc(Cl)c(Cl)c1)[C@H]1CCCC[C@@H]1N1CCCC1
312345388	COc1ccccc1N1CCN(CCCNc2cc(=O)n(C)c(=O)n2C)CC1
312345387	CP(=O)(O)C1=CCNCC1
312345386	COc1cc(/C=C(\C#N)C(=O)Nc2nnc(C(F)(F)F)s2)ccc1OCc1ccc(C(F)(F)F)cc1C(F)(F)F
312345385	C/C=C(/C)C(=O)O[C@H]1C(C)=C2[C@@H]3OC(=O)[C@@](C)(O)[C@@]3(O)[C@@H](OC(=O)CCC)C[C@](C)(OC(C)=O)[C@H]2[C@@H]1OC(=O)CCCCCCC
312345384	N#C/C(=C\c1ccc(O)c(O)c1)C(=O)c1ccc(O)c(O)c1
312345383	CCN(CC)CCn1c(=O)c(Cc2ccc(OC)cc2)nc2ccccc21
312345382	Nc1nc2c(cnn2CCc2ccccc2)c2nc(-c3ccco3)nn12
312345381	CCCn1c(=O)c(C)cn2nc(N)nc12
312345380	CCOC(=O)C1=C[C@]2(CC)CCCN3CCc4c(n1c1ccccc41)[C@@H]32
312345379	Nc1ncnc2n[nH]c(Nc3ccc(F)cc3)c12
312345378	O=C(O)/C=C/c1cnc[nH]1
312345377	CC(C)(C)c1cc(C=C(C#N)C#N)cc(C(C)(C)C)c1O
312345376	CN1C2CCC1CC(OC(=O)c1c[nH]c3ccccc13)C2
312345375	CSc1ccc2c(c1)N(CCC1CCCCN1C)c1ccccc1S2
312345374	COc1cc(/C=C(\C#N)C(=O)c2ccc(O)c(O)c2)cc(I)c1O
312345373	N=S(=O)(O)Cc1noc2ccccc12
312345372	Cc1cccc(C)c1NC1=NCCCS1
312345371	COC[C@H]1OC(=O)c2coc3c2[C@@]1(C)C1=C(C3=O)C2CCC(=O)[C@@]2(C)C[C@H]1OC(C)=O
312345370	CC[C@H]1OC(=O)[C@H](C)[C@@H](O[C@H]2C[C@@](C)(OC)[C@@H](O)[C@H](C)O2)[C@H](C)[C@@H](O[C@@H]2O[C@H](C)C[C@H](NC)[C@H]2O)[C@](C)(O)C[C@@H](C)CN(C)[C@H](C)[C@@H](O)[C@]1(C)O
312345369	C[C@H](N)Cc1cccc(C(F)(F)F)c1
312345368	c1cc(CN2CCCCC2)cc(OCCCNc2nc3ccccc3s2)c1
312345367	CC(C)c1cccc(C(C)C)c1N1C(=O)c2ccc(O)cc2C1=O
312345366	O=C(CCCN1CCC(O)(c2cccc(C(F)(F)F)c2)CC1)c1ccc(F)cc1
312345365	S=C(S)OC1CC2CC1C1CCCC21
312345364	C=CCc1cccc(/C=N/NC(=O)CN2CCN(Cc3ccccc3)CC2)c1O
312345363	CCCOc1ccccc1-c1nc2n[nH]nc2c(=O)[nH]1
312345362	CCCCCCCCc1ccc(-c2ccc(C(=O)O)cc2)cc1
312345361	N[C@@H](Cn1ccc(=O)c(O)c1)C(=O)O
312345360	COc1ccc(CCN(C)CCCC(C#N)(c2ccc(OC)c(OC)c2)C(C)C)cc1OC
312345359	CCCN(CCC)[C@H]1CCc2c(F)ccc(O)c2C1
312345358	COc1ccc2c(c1)CCC1C2CC[C@@]2(C)C1CC[C@@H]2NCCCCCCN1C(=O)C=CC1=O
312345357	NC[C@@H]1O[C@H](c2ccccc2)Cc2c1ccc(O)c2O
312345356	O=c1[nH]oc2c1CCNC2
312345355	CN1CCN(CCCN2c3ccccc3Sc3ccc(C(F)(F)F)cc32)CC1
312345354	N#CC(C#N)=C/C(N)=C(/C#N)c1cc(O)c(O)c(O)c1
312345353	OCc1ccc(-c2nn(Cc3ccccc3)c3ccccc23)o1
312345352	COc1ccccc1N1CCN(CCN(C(=O)C2CCCCC2)c2ccccn2)CC1
312345351	OC1CCCCC1N1CCC(c2ccccc2)CC1
312345350	CCC1(O)CC2CN(CCc3c([nH]c4ccccc34)[C@@](C(=O)OC)(c3cc4c(cc3OC)N(C)C3[C@@](O)(C(=O)OC)[C@H](OC(C)=O)[C@]5(CC)C=CCN6CC[C@]43[C@@H]65)C2)C1
312345349	CN(C(=O)Cc1ccc(Cl)c(Cl)c1)[C@@H]1CC[C@]2(CCCO2)C[C@H]1N1CCCC1
312345348	O=C1/C(=C/c2ccsc2)CC/C1=C\c1cccs1
312345347	O=C1CCC(N2C(=O)c3ccccc3C2=O)C(=O)N1
312345346	CCN(Cc1ccncc1)C(=O)C(CO)c1ccccc1
312345345	CN1C2CCC1CC(OC(=O)c1cc(Cl)cc(Cl)c1)C2
312345344	N#C/C(=C/c1ccc(O)c(O)c1)C(N)=S
312345343	COc1ccc(CCN(C)CCc2ccc(OC)c(OC)c2)cc1OC
312345342	Nc1nc2c(ncn2[C@@H]2O[C@H](CO)[C@@H](O)[C@@H]2O)c(=O)[nH]1
312345341	CC(C)(C)c1ccc(/C=C/C(=O)Nc2ccc3c(c2)OCCO3)cc1
312345340	N#CC(=C(\N)Sc1ccccc1N)/C(C#N)=C(/N)Sc1ccccc1N
312345339	Brc1c(NC2=NCCN2)ccc2nccnc12
312345338	C[C@]12C=CC(=O)C=C1CC[C@@H]1C2=CC[C@]2(C)[C@@H](C(=O)CN3CCN(c4cc(N5CCCC5)nc(N5CCCC5)n4)CC3)CC[C@@H]12
312345337	S=C(NC1CCCCC1)N1CCC(c2cnc[nH]2)CC1
312345336	CC(C)(C)c1ccc(C(O)CCCN2CCC(C(O)(c3ccccc3)c3ccccc3)CC2)cc1
312345335	Nc1nc(N)c(N=O)c(OCC2CCCCC2)n1
312345334	CCCCNc1ccc(C(=O)OCCN(C)C)cc1
312345333	COC(=O)[C@H]1[C@@H](O)CC[C@H]2CN3CCc4c([nH]c5ccccc45)[C@@H]3C[C@@H]21
312345332	C[C@]12CCC3C(CCC4=Cc5nc6nc7ccccc7n6cc5C[C@@]43C)[C@@H]1CC[C@@]2(O)C#N
312345331	CCC1(O)CC2CN(CCc3c([nH]c4ccccc34)[C@@](C(=O)OC)(c3cc4c(cc3OC)N(C=O)C3[C@@](O)(C(=O)OC)[C@H](OC(C)=O)[C@]5(CC)C=CCN6CC[C@]43[C@@H]65)C2)C1
312345330	CCCN(CCC)C1Cc2cc(OC)c(OC)cc2C1
312345329	CN(C(=O)Cc1ccccc1)[C@@H]1CC[C@]2(CCCO2)C[C@H]1N1CCCC1
312345328	O=c1ccn([C@@H]2O[C@H](COP(=O)(O)OP(=O)(O)O)[C@@H](O)[C@H]2O)c(=O)[nH]1
312345327	Cc1scc2c1N(C(=O)CN1CCN(C)CC1)c1ccccc1NC2=O
312345326	CC/C(=C(\c1ccccc1)c1ccc(OCCN(C)C)cc1)c1ccccc1
312345325	CNCCC(Oc1ccccc1C)c1ccccc1
312345324	COc1ccc(C(=O)/C(Cc2cc(OC)c(OC)c(OC)c2)=C(\C(=O)O)c2ccc3c(c2)OCO3)cc1
312345323	FC(F)(F)c1ccccc1-n1ccnc1
312345322	CCOC(=O)C1=C(O)C(=O)N(Cc2ccccc2)C1
312345321	C[C@H](NC(=O)/C(C#N)=C/c1ccc(O)c(O)c1)c1ccccc1
312345320	O=C1c2c(O)cc(O)cc2OC(c2ccc(O)c(O)c2)C1O
312345319	Nc1nc(N)c2nc(-c3ccccc3)c(N)nc2n1
312345318	Cc1ccc(S(=O)(=O)NC(=O)NN2CCCCCC2)cc1
312345317	c1ccc(C2CN3CCSC3=N2)cc1
312345316	COc1ccc(/C=C/C(=O)Nc2ccccc2C(=O)O)cc1OC
312345315	Nc1ncnc2c1ncn2C1CCCO1
312345314	O=C(c1ccc(F)cc1)C1CCN(CCn2c(=O)[nH]c3ccccc3c2=O)CC1
312345313	CCN(CC)CCCN(c1ccccc1)C1Cc2ccccc2C1
312345312	CC(C)(C)NCC(O)COc1nsnc1N1CCOCC1
312345311	NC(=S)c1ccc[n+]([C@@H]2O[C@@H](COP(=O)(O)OP(=O)(O)OC[C@H]3O[C@@H](n4cnc5c(N)ncnc54)[C@H](OP(=O)(O)O)C3O)C(O)C2O)c1
312345310	Cn1cnc2c1c(=O)[nH]c(=O)n2C
312345309	O=C(CCSCc1ccco1)NNC(=O)N1Cc2ccccc2Oc2ccc(Cl)cc21
312345308	CC[N+](CC)(CC)CC
312345307	CC(C)NP(=O)(NC(C)C)OP(=O)(NC(C)C)NC(C)C
312345306	N[C@@H](Cc1c[nH]c2ccccc12)C(=O)O
312345305	Cc1ccc(C(=O)Nc2ccc(S(=O)(=O)O)c3cc(S(=O)(=O)O)cc(S(=O)(=O)O)c23)cc1NC(=O)c1cccc(NC(=O)Nc2cccc(C(=O)Nc3cc(C(=O)Nc4ccc(S(=O)(=O)O)c5cc(S(=O)(=O)O)cc(S(=O)(=O)O)c45)ccc3C)c2)c1
312345304	c1ccc2c(N3CCNCC3)cccc2c1
312345303	Cc1ccc(S(=O)(=O)N[C@@H](CCCCN)C(=O)CCl)cc1
312345302	C[C@]12C[C@H](O)[C@@]3(F)[C@@H](CCC4=CC(=O)C=C[C@@]43C)[C@@H]1C[C@@H](O)[C@]2(O)C(=O)CO
312345301	COc1cc(OC)cc(-c2cc3cnc(N)nc3nc2NC(=O)NC(C)(C)C)c1
312345300	c1ccncc1
312345299	C/C(=C\c1ccc(C(=O)O)cc1)c1ccc2c(c1)C(C)(C)CCC2(C)C
312345298	CC(C)(C)c1cc(/C=C(\C#N)C(N)=S)cc(C(C)(C)C)c1O
312345297	Clc1cnc(Oc2ccc(Oc3ncc(Cl)cc3Cl)cc2)c(Cl)c1
312345296	CN1C2CCCC1CC(NC(=O)c1nn(C)c3ccccc13)C2
312345295	N[C@H](C(=O)O)[C@H](Cc1ccccc1)C(=O)O
312345294	Cc1cccc(/C=C/c2ccccc2)n1
312345293	NS(=O)(=O)C#Cc1ccccc1
312345292	COc1ccc(-c2cc3ncc(C)n3c(Nc3ncccc3C(N)=O)n2)cc1OC
312345291	N#C/C(=C\c1ccc(O)c(O)c1)C(=O)NCCc1ccccc1
312345290	CC(O)C(O)[C@H]1CNc2nc(N)[nH]c(=O)c2N1
312345289	CCCCCCCCCCCCCCCCCCN(CCCCCCCCCCCCCCCCCC)CCCN(CCO)CCO
312345288	COc1cc2c(cc1OC)-c1cc(=Nc3c(C)cc(C)cc3C)n(C)c(=O)n1CC2
312345287	CCN(CC)C(=S)SSC(=S)N(CC)CC
312345286	Cn1ccc2cc3c(cc21)CCN3C(=O)Nc1cccnc1
312345285	Oc1cc2c(c(Cl)c1O)CCNCC2c1ccccc1
312345284	Cc1ccc(O)c(N=Nc2ccccc2)n1
312345283	N#CC(C#N)=Cc1ccc(O)c(O)c1
312345282	O=c1n(CCCN2CCN(c3cccc(Cl)c3)CC2)nc2ccccn12
312345281	O=C(CCc1ccncc1)NNC(=O)N1Cc2ccccc2Oc2ccc(Cl)cc21
312345280	Cc1ccc(S(=O)(=O)N[C@@H](Cc2ccccc2)C(=O)CCl)cc1
312345279	CC(CN(C)C)CN1c2ccccc2CCc2ccccc21
312345278	CCCCCCCCCCCCCCSCC(=O)O
312345277	CCCCNC(=O)NS(=O)(=O)c1ccc(C)cc1
312345276	CCN(CC)CCOC(=O)c1cc(Cl)c(N)cc1OC
312345275	COc1ccc(-c2ccc(N)[n+](CCCC(=O)O)n2)cc1
312345274	O=C(O)C1CCCN(CCC=C(c2ccccc2)c2ccccc2)C1
312345273	COc1ccc(C=C(C#N)C#N)cc1
312345272	CC(C)(C)NCC(O)c1ccccc1Cl
312345271	N#C/C(=C\c1ccc(O)c(O)c1)C(=O)NCCCNC(=O)/C(C#N)=C/c1ccc(O)c(O)c1
312345270	N#C/C(=C\c1ccc(O)c(O)c1)C(=O)Nc1ccccc1
312345269	CN(C)CCCN1c2ccccc2Sc2ccc(C(F)(F)F)cc21
312345268	NC/C=C/C(=O)O
312345267	Clc1ccc(N2CCN(Cc3cc4ccccn4n3)CC2)cc1
312345266	C=CCN1CCc2cc(O)c(O)cc2C(c2ccccc2)C1
312345265	O=C1NCN(c2ccccc2)C12CCN(CC1COc3ccccc3O1)CC2
312345264	O=C(Cc1ccc(Cl)c(Cl)c1)N1CCCCC1CN1CCCC1
312345263	N#CC(C#N)=C(N)/C(C#N)=C/c1ccc(O)cc1
312345262	O=C(O)CNC(=O)C(CS)Cc1ccccc1
312345261	COc1ccccc1CN[C@@H]1CCCN[C@@H]1c1ccccc1
312345260	c1ccc2c(c1)CCCC2C1=NCCN1
312345259	NCCc1ccc(O)cc1
312345258	CC1C(=O)N(C)C(=O)c2nc[nH]c21
312345257	NCCS(=O)(=O)O
312345256	CCN1CCCC1CNC(=O)c1cc(S(=O)(=O)CC)c(N)cc1OC
312345255	Nc1ccc(CCN2CCN(c3cccc(C(F)(F)F)c3)CC2)cc1
312345254	CCc1ccccc1OC[C@@H](O)CN[C@H]1CCc2ccccc2C1
312345253	Cc1ccc(/C(=C\CN2CCCC2)c2ccccn2)cc1
312345252	O=C(O)CCCC[C@@H]1CCSS1
312345251	COc1cc2nc(N3CCCN(C)CC3)nc(NC3CCN(Cc4ccccc4)CC3)c2cc1OC
312345250	COc1cc2ncnc(Nc3cccc(Cl)c3)c2cc1OC
312345249	CC(C)(C)NCC(O)c1cc(O)cc(O)c1
312345248	OC(CCN1CCCCC1)(c1ccccc1)C1CCCCC1
312345247	CCN(CC)CCNC(=O)c1cc(S(C)(=O)=O)ccc1OC
312345246	C[C@H](O)C(=O)C1=Nc2c(nc(N)[nH]c2=O)NC1
312345245	COc1ccccc1N1CCNCC1
312345244	CN(C)c1ccc(/C=C2\C(=O)Nc3ccccc32)cc1
312345243	C[N+]1(C)C2CC(OC(=O)[C@H](CO)c3ccccc3)CC1C1OC12
312345242	CC#CCOC(=O)c1c(C)nc2sc3c(c2c1N)CCC(O)C3
312345241	O=C(O)CCC(=O)N1CCCC1C(=O)O
312345240	N#C/C(=C\c1ccc(-c2cc(Cl)ccc2Cl)o1)C(=O)Nc1cccc2ncccc12
312345239	CCCCCCCCCCCCCCCCCC(=O)OC(CC(=O)O)C[N+](C)(C)C
312345238	CC1=C(CC(=O)O)c2cc(F)ccc2/C1=C\c1ccc(S(C)(=O)=O)cc1
312345237	Clc1ccc2nsnc2c1NC1=NCCN1
312345236	Fc1ccc2[nH]c(CN3CCN(c4ccccn4)CC3)cc2c1
312345235	C=C(C)[C@H]1Cc2c(ccc3c2O[C@@H]2COc4cc(OC)c(OC)cc4[C@@H]2C3=O)O1
312345234	Oc1ccc(/C=C/c2cc(O)cc(O)c2)cc1
312345233	Cc1cc(C)c(/C=C2\C(=O)Nc3ccccc32)[nH]1
312345232	CCCC[N+]1(C)C2CC(OC(=O)[C@H](CO)c3ccccc3)CC1C1OC12
312345231	C[n+]1cc2c3c(ccc2c2ccc4cc5c(cc4c21)OCO5)OCO3
312345230	Oc1ccc(C2CNCc3sccc32)cc1O
312345229	C[N+]1(C)C2CC(OC(=O)[C@H](CO)c3ccccc3)CC1C1OC12
312345228	CCNc1nc2c(ncn2[C@H]2C[C@H](O)[C@@H](CO)O2)c(=O)[nH]1
312345227	C1COC(NC(C2CC2)C2CC2)=N1
312345226	CCCCCN(C)CCC(O)(P(=O)(O)O)P(=O)(O)O
312345225	CC(=O)O[C@H]1Cc2ccccc2N(C(N)=O)c2ccccc21
312345224	CCCN(CCC)CCc1cccc2c1CC(=O)N2
312345223	OCc1cc(C(O)CNCCCCCCOCCCCc2ccccc2)ccc1O
312345222	COc1ccc(CCCOc2cc(CCn3ccnc3)ccc2OC)cc1
312345221	CC(C)(C)NCC(O)c1ccc(O)c(CO)c1
312345220	CC(=O)NNC(=O)N1Cc2ccccc2Oc2ccc(Cl)cc21
312345219	NNC(N)=O
312345218	Nc1ccc(S(=O)(=O)Nc2ccnn2-c2ccccc2)cc1
312345217	CC(C)COC(=O)OCN1C(=O)CN(CCN2CC(=O)N(COC(=O)OCC(C)C)C(=O)C2)CC1=O
312345216	COC(=O)[C@@H]1[C@@H](O)CC[C@@H]2CN3CCc4c([nH]c5ccccc45)[C@@H]3C[C@@H]21
312345215	CC(C)CC(NP(=O)(O)O[C@@H]1O[C@@H](C)[C@H](O)[C@@H](O)[C@H]1O)C(=O)NC(Cc1c[nH]c2ccccc12)C(=O)O
312345214	O=c1c2ccccc2nc2n1CCc1c-2[nH]c2ccccc12
312345213	COc1ccc(/C=C2\COc3ccc(C)cc3C2=O)cc1O
312345212	CCN1CCC[C@H]1CNC(=O)c1cc(S(N)(=O)=O)ccc1OC
312345211	N[C@H](CO)C(=O)O
312345210	COCCOc1cc2ncnc(Cl)c2cc1OCCOC
312345209	COc1cc2c(cc1OC)C1CC(=O)C(CC(C)C)CN1CC2
312345208	CNCC(O)c1ccc(O)cc1
312345207	CCN1CCC[C@H]1CNC(=O)c1c(O)c(Cl)cc(Cl)c1OC
312345206	Cc1nc2sccn2c(=O)c1CCN1CCC(=C(c2ccc(F)cc2)c2ccc(F)cc2)CC1
312345205	C[C@@H](CN1CCC(Cc2ccccc2)CC1)[C@@H](O)c1ccc(O)cc1
312345204	CC1=C(/C=C/C(C)=C/C=C/C(C)=C\C(=O)O)C(C)(C)CCC1
312345203	C[N+](C)(C)CCOC(=O)CCC(=O)OCC[N+](C)(C)C
312345202	O=C(O)c1ccccc1Nc1cccc(OCc2ccc3ccccc3n2)c1
312345201	CN=c1nc(-c2ccccc2)n(-c2ccccc2)s1
312345200	NCCCNCCCCNCCCN
312345199	CN1C2CC(OC(=O)[C@H](CO)c3ccccc3)CC1C1OC12
312345198	O=c1cc(-c2ccccc2)oc2c(O)c(O)ccc12
312345197	C=C1C[C@@]23CC[C@H]4[C@@](C)(CCC[C@@]4(C)C(=O)O)[C@@H]2CC[C@]1(O)C3
312345196	CN/C(=C\[N+](=O)[O-])NCCSCc1ccc(CN(C)C)o1
312345195	COc1ccc(C2CNC(=O)C2)cc1OC1CCCC1
312345194	N
312345193	CC1=C(CC(=O)O)c2cc(F)ccc2/C1=C\c1ccc(S(C)=O)cc1
312345192	O=C(CCCN1CCC2(CC1)C(=O)NCN2c1ccccc1)c1ccc(F)cc1
312345191	CC(=O)SC1CC2=CC(=O)CC[C@]2(C)C2CC[C@@]3(C)C(CC[C@@]34CCC(=O)O4)C12
312345190	Cc1cccc(C2CN(C)CCc3c2cc(O)c(O)c3Cl)c1
312345189	O=C(Nc1ccc2c(c1)CCN(Cc1ncn[nH]1)C2)c1ccccc1-c1ccc(C(F)(F)F)cc1
312345188	COc1ccc(NC(=O)/C=C/c2ccc(Cl)cc2)cc1
312345187	Nc1nc2ccc(OC(F)(F)F)cc2s1
312345186	NC(=O)c1ncn([C@@H]2O[C@H](CO)[C@@H](O)[C@H]2O)n1
312345185	COc1ccccc1OCC(O)CN1CCN(CC(=O)Nc2c(C)cccc2C)CC1
312345184	CC1=C(/C=C/C(C)=C/C=C/C(C)=C/C(=O)O)C(C)(C)CCC1
312345183	CCN(CC)CCOc1ccc(Nc2ncc3cc(-c4c(Cl)cccc4Cl)c(=O)n(C)c3n2)cc1
312345182	CC1CCN(CC[C@H]2CCCN2S(=O)(=O)c2cccc(O)c2)CC1
312345181	CCCCCCCC/C=C\CCCCCCCC(=O)NCCc1ccc(O)c(O)c1
312345180	C=CCN1C[C@@H](C)N([C@H](c2ccc(C(=O)N(CC)CC)cc2)c2cccc(OC)c2)C[C@@H]1C
312345179	CN1CCc2cccc(Cl)c2CC1
312345178	CC(C)NCC(O)c1ccc(NS(C)(=O)=O)cc1
312345177	Nc1c(S(=O)(=O)O)cc(Nc2ccc(Nc3nc(Cl)nc(Nc4ccc(S(=O)(=O)O)cc4)n3)c(S(=O)(=O)O)c2)c2c1C(=O)c1ccccc1C2=O
312345176	COC1(C2=NCCN2)COc2ccccc2O1
312345175	CC(=O)c1c(O)c(C)c(O)c(Cc2c(O)c3c(c(C(=O)/C=C/c4ccccc4)c2O)OC(C)(C)C=C3)c1O
312345174	O=C(c1ccc(OCCN2CCCCC2)cc1)c1c(-c2ccc(O)cc2)sc2cc(O)ccc12
312345173	CCN1CCCC1CNC(=O)c1cc(S(N)(=O)=O)ccc1OC
312345172	O=C(Nc1nc2ccccc2n1CCN1CCOCC1)c1cccc([N+](=O)[O-])c1
312345171	O=[N+]([O-])c1ccc2c(c1)S(=O)(=O)C=C2
312345170	NCCCCNCCCN
312345168	CNc1cc(NS(=O)(=O)c2ccc(N)cc2)nc(NC)n1
312345167	O=C(c1cc(O)c(O)c([N+](=O)[O-])c1)c1ccccc1F
312345166	NC(=O)c1ccc(OCC(O)CN2CC=C(c3ccc(F)cc3)CC2)cc1
312345165	O=c1ccc2[nH]cc(C3=CCNCC3)c2[nH]1
312345164	C[C@@H](NCCc1ccc(O)cc1)[C@@H](O)c1ccc(O)cc1
312345163	C[C@]12CC[C@H]3[C@@H](CCC4=CC(=O)CC[C@@]43C)[C@@H]1CC[C@]2(O)C(=O)CO
312345162	N[C@@H](Cn1oc(=O)[nH]c1=O)C(=O)O
312345161	CCCN1CCO[C@@H]2c3cc(O)ccc3OC[C@H]21
312345160	CC(N=C(NC#N)Nc1ccncc1)C(C)(C)C
312345159	C[C@H](N[C@@H](CCc1ccccc1)C(=O)O)C(=O)N1CCC[C@H]1C(=O)O
312345158	CN(C)C(=O)Oc1ccc[n+](C)c1
312345157	CN1CCN(CCCN2c3ccccc3Sc3ccc(Cl)cc32)CC1
312345156	S=C(S)N1CCCC1
312345155	CCCCCCCCCCCCCC(=O)O[C@@H]1[C@@H](C)[C@@]2(O)[C@@H](C=C(CO)C[C@@]3(O)C(=O)C(C)=C[C@H]32)[C@@H]2C(C)(C)[C@]12OC(C)=O
312345154	CCCCCCCCCC(=O)NC(CN1CCOCC1)[C@H](O)c1ccccc1
312345153	CCCN1CCC[C@@H]2Cc3[nH]ncc3C[C@H]21
312345152	C=C[C@H]1CN2CC[C@@H]1C[C@H]2[C@H](O)c1ccnc2ccc(OC)cc12
312345151	COc1cccc(-c2cc(=O)c3ccccc3o2)c1N
312345150	NCCNS(=O)(=O)c1cccc2c(Cl)cccc12
312345149	CC(O)(CS(=O)(=O)c1ccc(F)cc1)C(=O)Nc1ccc(C#N)c(C(F)(F)F)c1
312345148	O=C1Cc2cc(CCN3CCN(c4nsc5ccccc45)CC3)c(Cl)cc2N1
312345147	Oc1ccc(/C=C/c2ccc(/C=C/c3ccc(O)cc3)c(Br)c2)cc1
312345146	CC(C)NC[C@H](O)COc1cccc2ccccc12
312345145	C#CCN(C)Cc1ccccc1
312345144	CCC1(c2ccccc2)C(=O)NCNC1=O
312345143	CCCN1CCC[C@@H]2Cc3nc(N)ncc3C[C@H]21
312345142	C=CCNc1ncnc2ccc(Br)cc12
312345141	Cc1ccc(S(=O)(=O)/C=C/C#N)cc1
312345140	COc1cc(OC)c(/C=C2/C(=O)Nc3ccccc32)c(OC)c1
312345139	COC(=O)C1=C(C)NC(C)=C(C(=O)OC)C1c1cccc(NC(=O)NCCCN2CCC(c3cccc(OC)c3)CC2)c1
312345138	CCCn1cnc2c1c(=O)n(CCCCC(C)=O)c(=O)n2C
312345137	CC(C)[N+](C)(CCOC(=O)C1c2ccccc2Oc2ccccc21)C(C)C
312345136	NC1CC1c1ccccc1
312345135	O=C(CCc1ccc(O)cc1)c1c(O)cc(O)cc1O
312345134	NC(=O)c1cnccn1
312345133	O=[N+]([O-])c1ccc2nc(N3CCNCC3)ccc2c1
312345132	C=C[C@H]1CN2CC[C@@H]1C[C@@H]2[C@@H](O)c1ccnc2ccc(OC)cc12
312345131	NC(Cc1cccc(-c2ccccc2CP(=O)(O)O)c1)C(=O)O
312345130	Cc1nc2ccccn2c(=O)c1CCN1CCC(C(=O)c2ccc(F)cc2)CC1
312345129	CCCN(CCc1ccccc1)C1CCc2c(O)cccc2C1
312345128	CCCNC(C)C(=O)Nc1ccccc1C
312345127	CC(=O)[C@H]1CCC2C3CC[C@H]4C[C@H](O)CC[C@]4(C)C3CC[C@@]21C
312345126	COc1ccc(C(=O)NCc2cccnc2)cc1C(=O)NCc1cccnc1
312345125	COc1cc2nc(N3CCN(C(=O)c4ccco4)CC3)nc(N)c2cc1OC
312345124	C=C(C)C1CC=C(C(=O)O)CC1
312345123	O=C(CCCCCN1CCN(c2ccccc2-c2ccccc2)CC1)NC1CCCc2ccccc21
312345122	O=c1c(O)c(-c2ccc(O)c(O)c2)oc2cc(O)cc(O)c12
312345121	NC(=Nc1ccccc1)NC(=O)c1nc(Cl)c(N)nc1N
312345120	CCOC(=O)C(C)Oc1cccc2c(=O)n(CC(=O)Nc3ccc4c(c3)OCCO4)ccc12
312345119	CCCN1CCC[C@@H](c2cccc(O)c2)C1
312345118	CCN(CC)CCNC(=O)c1ccc(N)cc1
312345117	O=c1[nH]c2ccccc2c2ccccc12
312345116	CCCCC1C(=O)N(c2ccccc2)N(c2ccccc2)C1=O
312345115	CCC(=O)c1ccc2c(c1)N(CCCN(C)C)c1ccccc1S2
312345114	O=C(O)CP(=O)(O)O
312345113	CCCN1CCC[C@@H]2Cc3[nH]ncc3C[C@H]21
312345112	O=C(O)c1cccnc1C(=O)O
312345111	CN(CCCOc1ccc(Cc2ccccc2)cc1)CCC(=O)O
312345110	NC(N)=NC(N)=Nc1ccccc1
312345109	CCCN1CCC[C@H](c2cccc(O)c2)C1
312345108	c1cnc2c(c1)ccc1cccnc12
312345107	CCCN1C[C@H](CSC)C[C@@H]2c3cccc4[nH]cc(c34)C[C@H]21
312345106	Cn1c(=O)c(-c2c(Cl)cccc2Cl)cc2cnc(Nc3ccc(N4CCOCC4)cc3)nc21
312345105	Cc1ccc(N(CC2=NCCN2)c2cccc(O)c2)cc1
312345104	CN(C)CCC(c1ccccc1)c1ccccn1
312345103	C[C@@H]1C(=O)NC2=Nc3cccc(Cl)c3CN21
312345102	CN(C)S(=O)(=O)c1ccc2c(c1)/C(=C/c1cc3c([nH]1)CCCC3)C(=O)N2
312345101	Nc1ccc(-c2ccc3ccccc3n2)cc1
312345100	Nc1nc(Nc2ccccc2)nc2c1ncn2[C@@H]1O[C@H](CO)C(O)[C@H]1O
312345099	NCC1OC(OC2C(O)[C@@H](OC3C(O)C(N)CC(N)C3OC3OC(CO)C(O)C(O)C3N)O[C@@H]2CO)C(N)C(O)C1O
312345098	CNCCCC1c2ccccc2C=Cc2ccccc21
312345097	C=Cc1c(C)c2cc3[nH]c(cc4nc(cc5nc(cc1[nH]2)c(C)c5CCC(=O)O)c(CCC(=O)O)c4C)c(C)c3C=C
312345096	NCCCCN
312345095	NNCCc1ccccc1
312345094	CCN(CC)CCCC(C)Nc1c2ccc(Cl)cc2nc2ccc(OC)cc12
312345093	Cc1cccc(C(=O)NCN2CCN(c3ccccc3C#N)CC2)c1
312345092	CC(=O)[C@H]1CCC2C3CC=C4C[C@@H](OS(=O)(=O)O)CC[C@]4(C)C3CC[C@@]21C
312345091	NCC(CP(=O)(O)O)c1ccc(Cl)cc1
312345090	CCN(CC)CCOC(=O)c1ccc(N)cc1
312345089	c1cnc(N2CCN(Cc3ccc4c(c3)OCO4)CC2)nc1
312345088	O=C(O)[C@H]1NCCC[C@H]1C(=O)O
312345087	O=C(NOCC1CC1)c1cc(Br)c(F)c(F)c1Nc1ccc(I)cc1Cl
312345086	CN1CCN(CC(=O)N2c3ccccc3C(=O)Nc3cccnc32)CC1
312345085	CN(C)CCCN1c2ccccc2Sc2ccccc21
312345084	CC[C@@H]1C(=O)OC[C@@H]1Cc1cncn1C
312345083	CC1OC1P(=O)(O)O
312345082	C[C@H](Cc1ccccc1)Nc1ncnc2c1ncn2[C@@H]1O[C@H](CO)C(O)[C@H]1O
312345081	COc1ccc(Cc2nccc3cc(OC)c(OC)cc23)cc1OC
312345080	O=C(O)CCC(C(=O)O)N1C(=O)c2ccccc2C1=O
312345079	CC(C)NCC(O)COc1cccc2[nH]ccc12
312345078	C[N+](C)(C)CC#CCN1CCCC1=O
312345077	O=c1onc2cnc3ccccc3n12
312345076	CCn1cc(C(=O)O)c(=O)c2cc3c(cc21)OCO3
312345075	CC(C)NCC(O)COc1ccc(COCCOC(C)C)cc1
312345074	CC[C@@H]1C(=O)OC[C@@H]1Cc1cncn1C
312345073	NC(=O)CN1CCCC1=O
312345072	CCCCCCCCCCCCCCCC(=O)OC(CC(=O)O)C[N+](C)(C)C
312345071	O=C1NC(=O)/C(=C/c2ccc3nccnc3c2)S1
312345070	O=c1[nH]c2ccccc2n1C1CCN(CCCC(c2ccc(F)cc2)c2ccc(F)cc2)CC1
312345069	C=C1C(=O)O[C@H]2[C@H]1CC/C(C)=C\CC[C@@]1(C)O[C@H]21
312345068	O=C(O)CCc1nc(-c2ccccc2)c(-c2ccccc2)o1
312345067	C[C@@H]1O[C@@H](O[C@H]2C[C@@H](O)[C@]3(CO)[C@H]4[C@H](O)C[C@]5(C)[C@@H](C6=CC(=O)OC6)CC[C@]5(O)[C@@H]4CC[C@]3(O)C2)[C@H](O)[C@H](O)[C@H]1O
312345066	CCCCCCCC/C=C\CCCCCCCC(=O)NCCO
312345065	COc1ccccc1N1CCN(CC(O)COc2cccc3ccccc23)CC1
312345064	C1CCc2nnnn2CC1
312345063	O=C(N[C@H]1CN2CCC1CC2)c1ccc(Cl)cc1
312345062	Nc1nc(OCC2CCCCC2)c2[nH]cnc2n1
312345061	Cc1nc(N=Nc2cc(S(=O)(=O)O)c3cc([N+](=O)[O-])cc(S(=O)(=O)O)c3c2)c(COP(=O)(O)O)c(C=O)c1O
312345060	CC(=O)CCCCn1c(=O)c2c(ncn2C)n(C)c1=O
312345059	Brc1c(Br)c(Br)c2n[nH]nc2c1Br
312345058	Cn1cc(C2=C(c3ccc(Cl)cc3Cl)C(=O)NC2=O)c2ccccc21
312345057	NC(=O)CN1CC(O)CC1=O
312345056	NCC(O)c1ccc(O)cc1
312345055	Oc1ccc2c3c1O[C@H]1c4oc5ccccc5c4C[C@@]4(O)C(C2)N(CC2CC2)CCC314
312345054	OCCN1CCN(CCCN2c3ccccc3Sc3ccc(Cl)cc32)CC1
312345053	CC(=O)[C@H]1CC[C@H]2[C@@H]3CC[C@H]4C[C@H](O)CC[C@]4(C)[C@H]3C(=O)C[C@]12C
312345052	COc1cc([C@@H]2c3cc4c(cc3[C@H](O)C3COC(=O)[C@@H]32)OCO4)cc(OC)c1OC
312345051	O=C(OCCN1CCOCC1)C1(c2ccccc2)CCCCC1
312345050	CSc1ccccc1N1CCN(CCCCCC(=O)NC2CCCc3ccccc32)CC1
312345049	N=C(N)c1ccc(OCCCCCOc2ccc(C(=N)N)cc2)cc1
312345048	CCOC(=O)[C@H](CCc1ccccc1)N[C@@H](C)C(=O)N1[C@H](C(=O)O)C[C@H]2CCCC[C@@H]21
312345047	CCN(CC)CC#CCOC(=O)C(O)(c1ccccc1)C1CCCCC1
312345046	O=c1onc2n1-c1cc(Br)ccc1OC2
312345045	Cc1cc2c(cc1Cl)N(C(=O)Nc1ccc(Oc3cccnc3C)nc1)CC2
312345044	CNC[C@H](O)c1cccc(O)c1
312345043	CCCNCC(O)COc1ccccc1C(=O)CCc1ccccc1
312345042	Cl[Pt]Cl
312345041	Cn1c(=O)c2[nH]c(-c3ccccc3)nc2n(C)c1=O
312345040	CC(C)(O)[C@H]1[C@@H]2C(=O)O[C@H]1[C@H]1OC(=O)[C@@]34O[C@@H]3C[C@]2(O)[C@@]14C
312345039	Oc1cc(O)cc(/C=C/c2ccc(O)c(O)c2)c1
312345038	O=C1CCCN1CC#CCN1CCCC1
312345037	NC(=O)C(=O)O
312345036	NS(=O)(=O)c1cccc2c1c([N+](=O)[O-])cc1nc(O)c(O)nc12
312345035	CC(CCc1ccccc1)NC(C)C(O)c1ccc(O)cc1
312345034	CCCn1c(=O)[nH]c(=O)c2[nH]cnc21
312345033	O=C(C1CCCCC1)N1CC(=O)N2CCc3ccccc3C2C1
312345032	C=C/C(C)=C/[C@@]1(C)SC(=O)C(C)=C1O
312345031	Cc1ccc(=O)n(-c2ccccc2)c1
312345030	CCCC(C(=O)OCCN(CC)CC)(c1ccccc1)c1ccccc1
312345029	CC[C@@]1(O)C(=O)OCc2c1cc1n(c2=O)Cc2cc3c(CN(C)C)c(O)ccc3nc2-1
312345028	CC1COc2c(N3CCN(C)CC3)c(F)cc3c(=O)c(C(=O)O)cn1c23
312345027	Cc1cc(C(C)(C)C)c(O)c(C)c1CC1=NCCN1
312345026	Nc1nc2ccc(Cl)cc2n2c(-c3ccccc3)nnc12
312345025	CNCCC(Oc1ccccc1OC)c1ccccc1
312345024	CN1C(C(=O)Nc2ccccn2)=C(O)c2ccccc2S1(=O)=O
312345023	CC(CN1c2ccccc2Sc2ccccc21)N(C)C
312345022	S=C(Nc1ccccc1)Nc1nccs1
312345021	C[C@]12CC[C@@H](O)C[C@@H]1CCC1C2CC[C@@]2(C)C1CC[C@@H]2C(=O)CO
312345020	CC(C)NCC(O)COc1cccc2ccccc12
312345019	CC(=O)[C@H]1CC[C@H]2[C@@H]3CCC4=CC(=O)CC[C@]4(C)[C@H]3CC[C@]12C
312345018	CCN1/C(=C/C(C)=O)Sc2ccc(OC)cc21
312345017	CCCCCCC/C=C\CCCCCCCCC(=O)O
312345016	O=c1[nH]c2cc(C(F)(F)F)ccc2n1-c1cc(C(F)(F)F)ccc1O
312345015	COCCOC(=O)C1=C(C)NC(C)=C(C(=O)OC(C)C)C1c1cccc([N+](=O)[O-])c1
312345014	COc1ccc(CN(CCN(C)C)c2ccccn2)cc1
312345013	CCCC(CCC)C(=O)O
312345012	C[N+]1(CCCCC[N+]2(C)CCCC2)CCCC1
312345011	CC(=O)O[C@H]1C[C@@H]2CC[C@@H]3[C@H](CC[C@@]4(C)[C@H]3C[C@H]([N+]3(C)CCCCC3)[C@@H]4OC(C)=O)[C@@]2(C)C[C@@H]1[N+]1(C)CCCCC1
312345010	N[C@@H](COP(=O)(O)O)C(=O)O
312345009	CN1CCN(C2Cc3ccccc3Sc3ccc(Cl)cc32)CC1
312345008	Cc1ccccc1C(OCCN(C)C)c1ccccc1
312345007	Cn1cnc2c(NCc3ccccc3)nc(NCCO)nc21
312345006	O=C(NC1CN2CCC1CC2)c1cc2ccoc2cn1
312345005	CCOC(=O)C1=C(C)NC(C)=C(C(=O)OC)C1c1cccc([N+](=O)[O-])c1
312345004	O=C(O)C1=CCCN(CCON=C(c2ccccc2)c2ccccc2)C1
312345003	CC1(C)NC(=O)N(c2ccc([N+](=O)[O-])c(C(F)(F)F)c2)C1=O
312345002	NC(=O)C1=CN(C2OC(COP(=O)(O)OP(=O)(O)OC[C@H]3O[C@@H](n4cnc5c(N)ncnc54)[C@H](OP(=O)(O)O)C3O)C(O)C2O)C=CC1
312345001	C[C@@H](Cc1ccc(O)c(O)c1)[C@H](C)Cc1ccc(O)c(O)c1
312345000	COc1ccccc1N1CCN(CCCCN2C(=O)c3ccccc3C2=O)CC1
312344999	CN1Cc2c(N)cccc2C(c2ccccc2)C1
312344998	c1ccc2c(c1)CC(N1CCN(c3cccc4c3OCCO4)CC1)C2
312344997	CCN(CC)C(C)CN1c2ccccc2Sc2ccccc21
312344996	C[C@]12N[C@H](Cc3ccccc31)c1ccccc12
312344995	CN(N=O)c1ccc(O)c(O)c1
312344994	CN[C@H]1CC[C@@H](c2ccc(Cl)c(Cl)c2)c2ccccc21
312344993	O=Nc1ccc2oc(=O)ccc2c1
312344992	CNCCC=C1c2ccccc2CCc2ccccc21
312344991	c1ccc(C(NCCNC(c2ccccc2)c2ccccc2)c2ccccc2)cc1
312344990	O=C(Nc1ccc([N+](=O)[O-])cc1Cl)c1cc(Cl)ccc1O
312344989	O=C(CCNNC(=O)c1ccncc1)NCc1ccccc1
312344988	CS(=O)(=O)c1cccc(CNc2nc(Nc3ccc4c(c3)CCC(=O)N4)ncc2C(F)(F)F)c1
312344987	CC[C@@H](CO)NC(=O)[C@@H]1C=C2c3cccc4c3c(cn4C)C[C@H]2N(C)C1
312344986	COc1ccccc1CNCCCCCCNCCCCCCCCNCCCCCCNCc1ccccc1OC
312344985	CC12CC3CC(C)(C1)CC(N)(C3)C2
312344984	Oc1ccc2c3c1O[C@H]1c4[nH]c5ccccc5c4C[C@@]4(O)C(C2)N(CC2CC2)CCC314
312344983	CCCCCCCCCCC(C)(C)C(=O)Nc1c(OC)cc(OC)cc1OC
312344982	COc1cc(C(O)CN)ccc1O
312344981	O=C(O)c1cc([N+](=O)[O-])ccc1NCCCc1ccccc1
312344980	CC(=O)N[C@H](C(=O)O)C(C)(C)SN=O
312344979	CS(=O)(=O)Nc1ccc([N+](=O)[O-])cc1Oc1ccccc1
312344978	N=c1c[n+](N2CCOCC2)[nH]o1
312344977	C[C@](N)(Cc1ccc(O)c(O)c1)C(=O)O
312344976	C[C@@H]1O[C@H](C[N+](C)(C)C)C[C@H]1O
312344975	CN(C)CCN(Cc1cccs1)c1ccccn1
312344974	O=C(Nc1ccncc1)c1cc([N+](=O)[O-])ccc1Cl
312344973	Nc1cc2c(ncn2CCOCP(=O)(O)O)c(=O)[nH]1
312344972	COC(=O)[C@@H](N)CCCN=C(N)N[N+](=O)[O-]
312344971	Cc1cc2c(C(C)C)c(O)c(O)c(C=O)c2c(O)c1-c1c(C)cc2c(C(C)C)c(O)c(O)c(C=O)c2c1O
312344970	O=C1CC[C@@]2(O)C3Cc4ccc(O)c5c4C2(CCN3CC2CC2)[C@H]1O5
312344969	O=C(O)c1cccnc1Nc1cccc(C(F)(F)F)c1
312344968	CC(C)N(CCC(=O)c1ccc2ccccc2c1)Cc1ccccc1
312344967	Fc1cccc(/C=N/N=C/c2cccc(F)c2)c1
312344966	CN1CC(=O)N/C1=N/C(=O)Nc1cccc(Cl)c1
312344965	CNC1(C)C2CCC(C2)C1(C)C
312344964	COc1ccc2c(c1OC)C(=O)O[C@@H]2[C@H]1c2c(cc3c(c2OC)OCO3)CCN1C
312344963	O=[N+]([O-])c1cccc2cn[nH]c12
312344962	O=C(O)CC[N+](=O)[O-]
312344961	CCn1cc(C(=O)O)c(=O)c2ccc(C)nc21
312344960	O=[N+]([O-])c1ccc(CSc2ncnc3c2ncn3[C@@H]2O[C@H](CO)C(O)[C@H]2O)cc1
312344959	CC[C@@H](C(N)=O)N1CCCC1=O
312344958	NCCC1CCCC(CCN)N1
312344957	Cc1ccccc1N1C(=O)c2cc(S(=O)ON)c(Cl)cc2NC1C
312344956	CCCN(CCC)C(=O)C(CCC(=O)O)NC(=O)c1ccccc1
312344955	Cn1ccnc1
312344954	O=C1OC(=O)C2C3CCC(O3)C12
312344953	C=CCN1CCC23c4c5ccc(O)c4O[C@H]2C(=O)CC[C@@]3(O)C1C5
312344952	c1ccc2cc(CC3=NCCN3)ccc2c1
312344951	O=C(O)CC1CCCc2ccccc2C1O
312344950	CC1(C)CCC(NC(=O)[C@@H](N)CCC(=O)O)CC1
312344949	COc1ccccc1N1CCN(CCN(C(=O)c2ccc(F)cc2)c2ccccn2)CC1
312344948	O=C(NCCN1CCOCC1)c1ccc(Cl)cc1
312344947	CC(N)Cc1c[nH]c2ccc(O)cc12
312344946	CNCCNS(=O)(=O)c1cccc2cnccc12
312344945	Cc1cc2c(cc1Cl)N(C(=O)Nc1ccnc3ccccc13)CC2
312344944	Cc1ncc(CNC(=O)N(CCCl)N=O)c(N)n1
312344943	COC(=O)C1=C(C)NC(C)=C(C(=O)OC)C1c1ccccc1[N+](=O)[O-]
312344942	NC(=NCCC[C@H](N)C(=O)O)N[N+](=O)[O-]
312344941	N[C@@H](CCC(=O)N[C@H](CSN=O)C(=O)NCC(=O)O)C(=O)O
312344940	CN(C)C(=O)Oc1cccc([N+](C)(C)C)c1
312344939	CC(C)(C)C(=O)Oc1ccc(S(=O)(=O)Nc2ccccc2C(=O)NCC(=O)O)cc1
312344938	CCOC(=O)C1=C(C)NC(C)=C(C(=O)OCC)C1c1c(F)c(F)c(F)c(F)c1F
312344937	Cc1[nH]c2ccc(O)cc2c1CCN
312344936	CNCCCC12CCC(c3ccccc31)c1ccccc12
312344935	C[C@](N)(Cc1ccc(O)cc1)C(=O)O
312344934	COC(=O)C1=C(C)NC(C)=C(C(=O)OCCN(C)Cc2ccccc2)C1c1cccc([N+](=O)[O-])c1
312344933	CCCCc1ncc(/C=C(\Cc2cccs2)C(=O)O)n1Cc1ccc(C(=O)O)cc1
312344932	O=C1NC(=O)c2c1c(-c1ccccc1)cc1[nH]c3ccc(O)cc3c21
312344931	Oc1ccc2c3c1O[C@H]1c4[nH]c5c(c4C[C@@]4(O)[C@@H](C2)N(CC2CC2)CC[C@]314)C[C@@]1(O)[C@H]2Cc3ccc(O)c4c3[C@@]1(CCN2CC1CC1)[C@H]5O4
312344930	O=C(O)/C(=C/c1c(C(=O)O)[nH]c2cc(Cl)cc(Cl)c12)c1ccccc1
312344929	CSc1ccc2c(c1)C(N1CCN(C)CC1)Cc1ccccc1S2
312344928	CC12NC(Cc3ccccc31)c1ccccc12
312344927	CC(C)[C@@H]1C(=O)C(C(N)=O)=C(O)[C@@]2(O)C(=O)C3=C(O)c4c(O)ccc(N(C)C)c4C[C@H]3C[C@@H]12
312344926	CC#C[C@]1(O)CC[C@H]2[C@@H]3CCC4=CC(=O)CCC4=C3[C@@H](c3ccc(N(C)C)cc3)C[C@@]21C
312344925	NC(=O)COc1c(F)cc(SCCNS(=O)(=O)c2ccccc2)cc1F
312344924	COc1ccc(-c2cc(=O)c3c(O)c(OC)c(OC)cc3o2)cc1O
312344923	O=C(Nc1ccccc1)c1cc([N+](=O)[O-])ccc1Cl
312344922	CS(=N)(=O)CC[C@H](N)C(=O)O
312344921	NC(=O)c1cn(Cc2c(F)cccc2F)nn1
312344920	COc1cc(N)c(Cl)cc1C(=O)OCCN1CCCCC1
312344919	CC[C@@H](CO)NC(=O)[C@@H]1C=C2c3cccc4[nH]cc(c34)C[C@H]2N(C)C1
312344918	CC(=O)OCC(CCn1cnc2cnc(N)nc21)COC(C)=O
312344917	COc1ccc2cc([C@H](C)C(=O)O)ccc2c1
312344916	Clc1ccc(N2CCN(Cc3c[nH]c4ncccc34)CC2)cc1
312344915	COc1ccc(NC(=O)c2ccc(-c3ccc(-c4noc(C)n4)cc3C)cc2)cc1N1CCN(C)CC1
312344914	COc1ccc2[nH]cc(CCN)c2c1
312344913	Cc1ccccc1/C=C/C1=NCCN1
312344912	COc1ccc2[nH]cc(CCNC(C)=O)c2c1
312344911	N=c1nc(N2CCCCC2)cc(N)n1O
312344910	COC(=O)C(C)(N)Cc1ccc(O)cc1
312344909	Cc1cccc(C)c1OCC(C)N
312344908	CCCOC(=O)c1c(-c2ccccc2)nc(CC)c(C(=O)SCC)c1CCC
312344907	COc1cc(CNC(=O)CCCCCCC(C)C)ccc1O
312344906	COc1ccc(CN=O)c(C(=O)CCNC(C)=O)c1
312344905	Cc1nc(N=Nc2ccc(C(=O)O)cc2)c(COP(=O)(O)O)c(C=O)c1O
312344904	O=C1c2c(O)ccc(O)c2C(=O)c2c(NCCNCCO)ccc(NCCNCCO)c21
312344903	COc1ccc(CCN(C)CCCC(C#N)(c2cc(OC)c(OC)c(OC)c2)C(C)C)cc1OC
312344902	CSC(N)=NCCC[C@H](N)C(=O)O
312344901	O=c1c(O)c(-c2ccc(O)cc2O)oc2cc(O)cc(O)c12
312344900	CN[C@H](CC(=O)O)C(=O)O
312344899	CC(C)c1ccc2c(c1)c(SC(C)(C)C)c(CC(C)(C)C(=O)O)n2Cc1ccc(Cl)cc1
312344898	O=Nc1c(-c2c(O)[nH]c3cc(Br)ccc23)[nH]c2ccccc12
312344897	Cc1cccc(C)c1OCC(N)C(C)C
312344896	C=CCN1CC[C@]23CCCCC2[C@H]1Cc1ccc(O)cc13
312344895	CC(N)(Cc1ccc(O)c(O)c1)C(=O)O
312344894	COc1ccc(OC)c(C(O)C(C)N)c1
312344893	CC(C)(CCP(=O)(O)O)C(=O)O
312344892	CC(=O)Oc1cc(C(C)C)c(OCCN(C)C)cc1C
312344891	Cc1cnc(NC(=O)C2=C(O)c3ccccc3S(=O)(=O)N2C)s1
312344890	CC[N+](CC)(CC)CCOc1ccc(/C=C/c2ccccc2)cc1
312344889	COCc1nc2c([nH]1)c(=O)n(C)c(=O)n2CC(C)C
312344888	CC(C)(C)OC(=O)NC1[C@@H]2CNC[C@H]12
312344887	CCN(CC)CCNC(=O)c1cc(Cl)c(N)cc1OC
312344886	CC(N)Cc1c[nH]c2ccc(OCc3cccs3)cc12
312344885	CN1CCC2(CCN3CCc4c(oc5ccccc45)C3C2)N(C)C1=O
312344884	Nc1ncnc2c1ncn2[C@@H]1O[C@H](COP(=O)(O)CP(=O)(O)OP(=O)(O)O)C(O)[C@H]1O
312344883	CNc1ncnc2c1ncn2[C@@H]1O[C@H](CO)C(O)[C@H]1O
312344882	Cn1cnc(CCN)c1
312344881	CNc1ncnc2c1ncn2[C@H]1C[C@H](OP(=O)(O)O)[C@@H](COP(=O)(O)O)O1
312344880	CSC(=N)N
312344879	CC[C@H](C)C(=O)O[C@H]1CCC=C2C=C[C@H](C)[C@H](CC[C@@H]3C[C@@H](O)CC(=O)O3)[C@H]21
312344878	COc1nc(C)nc(Cl)c1NC1=NCCN1
312344877	Ic1ccccc1CNC1C2CCN(CC2)C1C(c1ccccc1)c1ccccc1
312344876	CCCN1CC[C@@H]2c3cc(O)ccc3CC[C@@H]21
312344875	CN=C(N)NCCC[C@H](N)C(=O)O
312344874	NCCS
312344873	COCC(=O)O[C@]1(CCN(C)CCCc2nc3ccccc3[nH]2)CCc2cc(F)ccc2[C@@H]1C(C)C
312344872	CC(N)(C(=O)O)c1ccc(C(=O)O)cc1
312344871	C#CCN(C)CCCOc1ccc(Cl)cc1Cl
312344870	NC(=O)c1ncn([C@@H]2O[C@H](CO)[C@@H](O)[C@H]2O)c1O
312344869	CN1CCN2c3ccccc3Cc3ccccc3C2C1
312344868	CNCCc1c[nH]c2ccc(O)cc12
312344867	OC1(c2ccc(Cl)cc2)CCN(Cc2c[nH]c3ccccc23)CC1
312344866	O=c1cc(-c2ccccc2F)[nH]c2cc3c(cc12)OCO3
312344865	O=c1c(O)c(-c2cc(O)c(O)c(O)c2)oc2cc(O)cc(O)c12
312344864	COc1cc2c(cc1O)CC[C@@H]1[C@@H]2CC[C@]2(C)[C@@H](O)CC[C@@H]12
312344863	Cc1cccc(C#Cc2ccccc2)n1
312344862	Cc1[nH]c(=O)c(C#N)cc1-c1ccncc1
312344861	CN(C(=O)Cc1ccc(Cl)c(Cl)c1)[C@@H]1CCCC[C@@H]1N1CCCC1
312344860	Cn1ncc(S(=O)(=O)Cc2ccccc2)c(Br)c1=O
312344859	CC(C)NCC(O)c1cc(O)cc(O)c1
312344858	COC(=O)Nc1nc2ccc(C(=O)c3cccs3)cc2[nH]1
312344857	O=C1N(c2ccccc2)c2ccccc2C1(Cc1ccncc1)Cc1ccncc1
312344856	CCCCCN(CCCCC)C(=O)C(CCC(=O)O)NC(=O)c1ccc(Cl)c(Cl)c1
312344855	CC(C)[C@H](NC(=O)OCc1ccccc1)C(=O)N[C@H](C=O)Cc1ccccc1
312344854	CS(=O)(=O)c1ccc(-n2nc(C(F)(F)F)cc2-c2ccc(F)cc2)cc1
312344853	COCCc1ccc(OCC(O)CNC(C)C)cc1
312344852	Cc1ccc(Cl)c(Nc2ccccc2C(=O)O)c1Cl
312344851	CN1C[C@H](CNC(=O)OCc2ccccc2)C[C@@H]2c3cccc4c3c(cn4C)C[C@H]21
312344850	CCO/C(O)=N/c1c[n+](N2CCOCC2)no1
312344849	CCN(CC)CCCCNc1ncc2cc(-c3c(Cl)cccc3Cl)c(NC(=O)NC(C)(C)C)nc2n1
312344848	Cc1cn[nH]c1
312344847	NS(=O)(=O)c1ccc(-n2nc(C(F)(F)F)cc2-c2ccc(Cl)cc2)cc1
312344846	CCCCCCC(=O)OC1CC(C)(C)NC(C)(C)C1
312344845	CN1CCN(C2=Nc3ccccc3Oc3ccc(Cl)cc32)CC1
312344844	c1ccc(CN2CCC3(CCCc4ccccc43)CC2)cc1
312344843	O=C(O)c1nn(Cc2ccc(Cl)cc2Cl)c2ccccc12
312344842	CC1(C)CCC2=C(O1)c1ccccc1C(=O)C2=O
312344841	O=C(O)c1cc(=O)c2ccccc2[nH]1
312344840	CC(C)(NS(=O)(=O)c1ccc(Oc2ccc(F)cc2)cc1)C(=O)NO
312344839	Cc1cccc(-c2[nH]c(C(C)(C)C)nc2-c2ccc3nccnc3c2)n1
312344838	C=C1C[C@@]23CC[C@H]4[C@@](C)(CCC[C@@]4(C)C(=O)OC4OC(CO)C(O)C(O)C4O)[C@@H]2CC[C@]1(OC1OC(CO)C(O)C(O)C1OC1OC(CO)C(O)C(O)C1O)C3
312344837	Nc1nc2[nH]c(=O)cnc2c(=O)[nH]1
312344836	CC(C)NCC(O)c1ccc(O)c(O)c1
312344835	O=c1cc(N2CCOCC2)oc2c(-c3ccccc3)cccc12
312344834	Cc1c(OCC(F)(F)F)ccnc1CS(=O)c1nc2ccccc2[nH]1
312344833	CN(C)C(=O)C(CCN1CCC(O)(c2ccc(Cl)cc2)CC1)(c1ccccc1)c1ccccc1
312344832	Cc1cc(NC2CCCCC2)nc(-n2nc(C)cc2C)n1
312344831	CN1CCC(=C2c3ccccc3CC(=O)c3sccc32)CC1
312344830	O=C(O)C1CCNCC1
312344829	CN(C(=O)Cc1ccc(Cl)c(Cl)c1)C(CN1CCCC1)c1cccc(OCC(=O)O)c1
312344828	CCn1ccnc1CC1COc2ccccc2O1
312344827	CN(C)CCCN1c2ccccc2CCc2ccccc21
312344826	NC(=O)c1ccc2[nH]ccc2c1
312344825	CCOC(=O)c1ncn2c1[C@@H]1CCCN1C(=O)c1cc(OC)ccc1-2
312344824	CN1CCc2ccccc2Cc2[nH]c3ccccc3c2CC1
312344823	CN1[C@H](C[C@H](O)c2ccccc2)CCC[C@@H]1CC(=O)c1ccccc1
312344822	CCCCOC(=O)NS(=O)(=O)c1sc(CC(C)C)cc1-c1ccc(Cn2c(CC)nc3c(C)cc(C)nc32)cc1
312344821	CCCC(=O)NCCc1c2n(c3ccc(OC)cc13)CCCc1ccccc1-2
312344820	Fc1ccc(C(OCCCc2cnc[nH]2)c2ccc(F)cc2)cc1
312344819	CC(C)NC(C)Cc1ccc(I)cc1
312344818	CC[C@@H](C)[C@H]1O[C@]2(CC[C@@H]1C)C[C@@H]1C[C@@H](C/C=C(\C)[C@@H](O[C@H]3C[C@H](OC)[C@@H](O[C@H]4C[C@H](OC)[C@@H](O)[C@H](C)O4)[C@H](C)O3)[C@@H](C)/C=C/C=C3\CO[C@@H]4[C@H](O)C(C)=C[C@@H](C(=O)O1)[C@]34O)O2
312344817	COc1ccc2c(c1)c(CC(=O)O)c(C)n2C(=O)c1ccc(Cl)cc1
312344816	CC(C)Cc1ccc(C(C)C(=O)O)cc1
312344815	c1ccc([C@H]2CN3CCSC3=N2)cc1
312344814	N=C(N)c1ccc(CS(=O)(=O)F)cc1
312344813	Nc1nnc(-c2cccc(Cl)c2Cl)c(N)n1
312344812	CC(CCc1ccccc1)NCC(O)c1ccc(O)c(C(N)=O)c1
312344811	CC(C(=O)O)c1cccc(C(=O)c2ccccc2)c1
312344810	OCC1O[C@H](S)C(O)[C@@H](O)[C@@H]1O
312344809	CN[C@@H]1C[C@@H](c2ccc(Cl)c(Cl)c2)c2ccccc21
312344808	c1ccc(C2(c3ccccc3)CC2C2=NCCN2)cc1
312344807	CC1CNCCN1S(=O)(=O)c1cccc2cnccc12
312344806	O=C(/C=C/c1ccc(O)cc1)c1ccc(O)cc1O
312344805	CCOC(=O)N1CCC(=C2c3ccc(Cl)cc3CCc3cccnc32)CC1
312344804	CC[N+](CC)(CC)CC(=O)Nc1c(C)cccc1C
312344803	CCn1cc(C(=O)O)c(=O)c2cc(F)c(N3CCNC(C)C3)c(F)c21
312344802	CC(C(=O)O)c1ccc(CC2CCCC2=O)cc1
312344801	O=C(c1ccccc1)c1ccc2n1CCC2C(=O)O
312344800	CNC(=O)[C@H]1O[C@@H](n2cnc3c(NCc4cccc(I)c4)ncnc32)[C@H](O)C1O
312344799	C[C@@]1(C2CCCC2)Cc2cc(OCC(=O)O)c(Cl)c(Cl)c2C1=O
312344798	N[C@@H](Cc1ccc(O)c(I)c1)C(=O)O
312344797	CC(C)NC[C@H](O)c1ccc(O)c(O)c1
312344796	CCC(NC(C)C)C(O)c1ccc(O)c(O)c1
312344795	Nc1ccc(-c2nc3ccc(-c4nc5ccc(N)cc5[nH]4)cc3[nH]2)cc1
312344794	CCN(CC)CC(=O)Nc1c(C)cccc1C
312344793	CCCCCCCC/C=C\CCCCCCCC(=O)NCc1ccc(O)c(OC)c1
312344792	O=c1[nH]c2cc(Cl)ccc2c(O)c1-c1ccc(Oc2ccccc2)cc1
312344791	CC(=O)N1CCN(c2ccc(OC[C@H]3CO[C@](Cn4ccnc4)(c4ccc(Cl)cc4Cl)O3)cc2)CC1
312344790	CCc1c(C)[nH]c2c1C(=O)C(CN1CCOCC1)CC2
312344789	Clc1cc(I)cc(Cl)c1NC1=NCCN1
312344788	CC(N)=NCCCC[C@@H](N)C(=O)O
312344787	CC1CN(S(=O)(=O)c2cccc3cnccc23)CCN1
312344786	CC(C(O)c1ccc(O)cc1)N1CCC(Cc2ccccc2)CC1
312344785	CC(C)c1cc(F)cc2c1C[C@](CCN(C)CCCc1nc3ccccc3[nH]1)(OC(=O)C1CC1)CC2
312344784	C[C@H](N)CN1CCc2ccc(Br)cc21
312344783	CC1(C)C(=O)N(CCN2CCC(C(=O)c3ccc(F)cc3)CC2)c2ccccc21
312344782	COc1ccc2c(c1)CCC1C2CC[C@@]2(C)C1CC[C@@H]2NCCCCCCN1C(=O)CCC1=O
312344781	C=C(C)[C@H]1CN[C@H](C(=O)O)[C@H]1CC(=O)O
312344780	O=c1[nH]ccc2c(O)cccc12
312344779	CC(C)Cc1ccc([C@H](C)C(=O)O)cc1
312344778	CC(C)NC[C@@H](O)c1ccc(O)c(O)c1
312344777	c1ccc2c(c1)OCC(C1=NCCN1)O2
312344776	NC(C(=O)O)c1cc(=O)[nH]o1
312344775	CCCCN(CC)c1nc(C)nc2c1c(C)cn2-c1c(C)cc(C)cc1C
312344774	Cc1oncc1C(=O)Nc1ccc(C(F)(F)F)cc1
312344773	O=S1(=O)N(CCN2CC=C(c3c[nH]c4cc(F)ccc34)CC2)c2cccc3c2N1CCC3
312344772	O=C1Cc2c([nH]c3ccc(Br)cc23)-c2ccccc2N1
312344771	Cc1ccc2c(c1)C(N1CCN(C)CC1)=Nc1cccnc1N2
312344770	N=C(N)SCCc1cnc[nH]1
312344769	NC(N)=NCc1cccc(I)c1
312344768	CC(C)NNC(=O)c1ccncc1
312344767	CC(C)Cn1c(=O)n(C)c(=O)c2[nH]cnc21
312344766	O=S(=O)(c1cccc2c(I)cccc12)N1CCCNCC1
312344765	CC(C)NC[C@H](O)c1ccc(O)c(O)c1
312344764	O=C1CCC(c2ccc(-n3ccnc3)cc2)=NN1
312344763	CCCN(CCC)[C@@H]1CCc2cccc(O)c2C1
312344762	NO
312344761	O=C(O)Cc1c[nH]c2ccc(O)cc12
312344760	Cc1c(O)cccc1C(=O)N[C@@H](CSc1ccccc1)[C@H](O)CN1C[C@H]2CCCC[C@H]2C[C@H]1C(=O)NC(C)(C)C
312344759	O=c1cc(O)cc(/C=C/c2ccc(O)c(O)c2)o1
312344758	NC(Cc1cc(O)c(O)cc1O)C(=O)O
312344757	COc1cc(CC(=O)O)ccc1O
312344756	CC1=NN=C(c2ccc(N)cc2)c2cc3c(cc2C1)OCO3
312344755	Fc1ccc(CN(C2=NCCN2)c2c(Cl)cccc2Cl)cc1
312344754	O=C1C(SCCO)=C(SCCO)C(=O)c2ccccc21
312344753	CCCCCC(O)CCCC(=O)O
312344752	N[C@@H](Cc1c[nH]c2ccc(O)cc12)C(=O)O
312344751	COc1cc(C(O)CO)ccc1OS(=O)(=O)O
312344750	CC1=C(/C=C/C(C)=C/C=C/C(C)=C/C(=O)Nc2ccc(O)cc2)C(C)(C)CCC1
312344749	COC(=O)[C@H](NC(=O)c1cc(-c2ccccc2)nc2ccccc12)c1ccccc1
312344748	Cn1c(CCCC(=O)O)nc2cc(N(CCCl)CCCl)ccc21
312344747	C[N+](C)(C)CCCCCC[N+](C)(C)C
312344746	Cc1cnc(C(=O)NCCc2ccc(S(=O)(=O)NC(=O)NC3CCCCC3)cc2)cn1
312344745	CN(C)CCCc1cc(C(=O)Nc2ccc(-c3ccncc3)cc2)ccc1O
312344744	O=C(c1ccc(Cl)cc1)N1CCN(c2ccc([N+](=O)[O-])c3ncccc23)CC1
312344743	C[C@@H](N)Cc1cnc[nH]1
312344742	CCCc1c(OCCCOc2ccc(OCC(=O)O)cc2)ccc(C(C)=O)c1O
312344741	CCCN(CCC)C1CCc2ccc(O)cc2C1
312344740	CCOC(=O)N1CCN(/[N+]([O-])=N/Oc2ccc([N+](=O)[O-])cc2[N+](=O)[O-])CC1
312344739	NS(=O)(=O)c1cc2c(cc1Cl)NCNS2(=O)=O
312344738	C[N+](C)(C)CCCCCC[N+](C)(C)C
312344737	COc1cc2c(CCNC(C)=O)c[nH]c2cc1O
312344736	O=C1c2ccccc2C(=O)c2c(NCCc3ccc(O)cc3)ccc(NCCc3ccc(O)cc3)c21
312344735	Cc1ccccc1N1C(=O)c2cc(S(N)(=O)=O)c(Cl)cc2NC1C
312344734	O=C(O)Cc1cnc[nH]1
312344733	O[Si](CCCN1CCCCC1)(c1ccc(F)cc1)C1CCCCC1
312344732	NCCc1c[nH]c2ccc(O)cc12
312344731	COc1ccc2c(c1OC)C(=O)O[C@H]2[C@@H]1c2cc3c(cc2CCN1C)OCO3
312344730	Cc1nccc2c1[nH]c1ccccc12
312344729	[Li+]
312344728	OCc1cnc[nH]1
312344727	COc1cc(C(O)C(=O)O)ccc1O
312344726	NC(N)=N/N=C/c1c(Cl)cccc1Cl
312344725	CC(=O)[C@]1(O)Cc2c(O)c3c(c(O)c2[C@@H](O[C@H]2C[C@H](N)[C@H](O)[C@H](C)O2)C1)C(=O)c1ccccc1C3=O
312344724	CC(C)C(=O)c1c(C(C)C)nn2ccccc12
312344723	CNCCc1cnc(CCC(c2ccccc2)c2ccccc2)[nH]1
312344722	O=[N+]([O-])/C=C/c1ccc2c(c1)OCO2
312344721	NC(=O)NO
312344720	NCCc1cnc[nH]1
312344719	C[C@]12C[C@H](O)[C@H]3[C@@H](CCC4=CC(=O)CC[C@@]43C)[C@@H]1CC[C@]2(O)C(=O)CO
312344718	NNc1nncc2ccccc12
312344717	CN1C2CCC1CC(OC(=O)C(O)c1ccccc1)C2
312344716	NCc1cc(=O)[nH]o1
312344715	CC(C)[N+]1(C)C2CCC1CC(C(=O)OC(CO)c1ccccc1)C2
312344714	CC(C)(C)c1onc(OCP(=O)(O)O)c1CC(N)C(=O)O
312344713	O=C1/C(=C/c2ccccc2)C[C@@]2(O)[C@H]3Cc4ccc(O)c5c4[C@@]2(CCN3CC2CC2)[C@H]1O5
312344712	N#CSc1ccc2oc(C3=NCCN3)cc2c1
312344711	NCCc1ccc(O)c(O)c1
312344710	Oc1ccc(Cn2cc[nH]c2=S)cc1
312344709	Nc1c2c(nc3ccccc13)CCCC2O
312344708	O=C(CCCN1CCC(O)(c2ccc(Cl)cc2)CC1)c1ccc(F)cc1
312344707	NCC1(CC(=O)O)CCCCC1
312344706	Cc1o[nH]c(=O)c1CC(N)C(=O)O
312344705	O=S(=O)(c1cccc2ncccc12)N1CCNCC1
312344704	CCN(CC)CCNC(=O)c1ccc(NS(C)(=O)=O)cc1
312344703	C[N+]1(C)CCOC(O)(c2ccc(-c3ccc(C4(O)C[N+](C)(C)CCO4)cc3)cc2)C1
312344702	Oc1ccc(O)cc1
312344701	CCCN(CCC)C1CCc2cccc(O)c2C1
312344700	CCCc1c(-c2ccc(O)cc2)nn(-c2ccc(O)cc2)c1-c1ccc(O)cc1
312344699	O=C(c1ccc(OCCCc2cnc[nH]2)cc1)C1CC1
312344698	NCCS(=O)O
312344697	COC(=O)N1CCN(C(=O)Cc2ccc(Cl)c(Cl)c2)C(CN2CCCC2)C1
312344696	O=C(O)C1=CCCNC1
312344695	NC(=O)CI
312344694	CCCN(CCC)[C@@H]1CCc2ccc(O)cc2C1
312344693	NNC(=O)c1ccc(O)cc1
312344692	CN1C2CCC1CC(OC(=O)C(CO)c1ccccc1)C2
312344691	N[C@@H](Cc1cnc[nH]1)C(=O)O
312344690	CC(=O)[C@@]1(O)CC[C@H]2[C@@H]3CCC4=CC(=O)CC[C@]4(C)[C@H]3CC[C@@]21C
312344689	N[C@H](C(=O)O)[C@H](O)C(=O)O
312344688	COc1cc(C(O)CO)ccc1O
312344687	Cc1nc2n(c(=O)c1CCN1CCC(c3noc4cc(F)ccc34)CC1)CCCC2O
312344686	O=C(O)C1=CCNCC1
312344685	c1ccc(CCCN2CCN(CCOC(c3ccccc3)c3ccccc3)CC2)cc1
312344684	NC(N)=Nc1ccc2[nH]c3c(c2c1)C[C@@]1(O)[C@H]2Cc4ccc(O)c5c4[C@@]1(CCN2CC1CC1)[C@H]3O5
312344683	CNCCC(Oc1ccc(C(F)(F)F)cc1)c1ccccc1
312344682	CC(C)C(=O)Nc1ccc([N+](=O)[O-])c(C(F)(F)F)c1
312344681	Oc1ccc(C2CNCCc3c2cc(O)c(O)c3Cl)cc1
312344680	OCCN1CCN(CCCN2c3ccccc3Sc3ccc(C(F)(F)F)cc32)CC1
312344679	CNCC[C@H](Oc1ccc(C(F)(F)F)cc1)c1ccccc1
312344678	CN1CC[C@@]2(C)c3cc(O)ccc3N(C)C12
312344677	Cc1cc(O)c2c(c1)C(=O)c1cc(O)cc(O)c1C2=O
312344676	O=C(O)CCc1ccc(NCc2cccc(Oc3ccccc3)c2)cc1
312344675	CC[N+](CC)(CC)CCOc1cccc(OCC[N+](CC)(CC)CC)c1OCC[N+](CC)(CC)CC
312344674	NC(=O)CC[C@H](N)C(=O)O
312344673	COC(=O)c1c(C)[nH]c(C)c1C(=O)c1ccccc1Cc1ccccc1
312344672	CCOC(=O)Nc1ccc(NCc2ccc(F)cc2)nc1N
312344670	N[C@@H](Cc1ccc(F)cc1)C(=O)O
312344669	CC(Cc1ccc(O)cc1)NCC(O)c1cc(O)cc(O)c1
312344668	CC(C)[C@@H]1CC[C@@H](C)C[C@@H]1P(=O)(c1ccccc1)c1ccccc1
312344667	COc1cc(SC)ccc1C(=O)N1CCC(Cc2ccccc2)CC1
312344666	Cc1cccc(-c2[nH]ncc2-c2ccc3ncccc3n2)n1
312344665	NC(N)=N[C@@H](CCC(=O)O)C(=O)O
312344664	Nc1nc2c(ncn2COC(CO)CO)c(=O)[nH]1
312344663	Cc1nc2c([nH]1)c(=O)n(C)c(=O)n2Cc1ccco1
312344662	C[C@H]1O[C@@H](n2cc(F)c(=O)[nH]c2=O)[C@H](O)[C@@H]1O
312344661	O=c1[nH]cc(F)c(=O)[nH]1
312344660	NS(=O)Oc1cc(C(=O)O)c(NCc2ccco2)cc1Cl
312344659	CC(=O)O[C@H]1CC2(C)[C@@H](C[C@@H](O)[C@H]3[C@@]4(C)CC[C@@H](O)[C@@H](C)[C@@H]4CC[C@@]32C)/C1=C(/CCC=C(C)C)C(=O)O
312344658	CNC(=O)c1cc2c(cn1)[nH]c1ccccc12
312344657	CCC1(C)CC(=O)NC1=O
312344656	Cc1c2ccncc2c(C)c2c1[nH]c1ccccc12
312344655	CC(C)(Sc1ccc(CCN(CCCCC2CCCCC2)C(=O)NC2CCCCC2)cc1)C(=O)O
312344654	N[C@@H](CCC(=O)O)C(=O)O
312344653	OCCN1CCN(CC/C=C2/c3ccccc3Sc3ccc(C(F)(F)F)cc32)CC1
312344652	Fc1ccc(C(c2ccc(F)cc2)N2CCN(C/C=C/c3ccccc3)CC2)cc1
312344651	CCCCc1ccc(C(=O)O)nc1
312344650	COc1cccc2c1[C@@H]1CN(CCCCn3c(=O)[nH]c4c(sc5ncc(-c6ccccc6)nc54)c3=O)C[C@@H]1CO2
312344649	NC(=O)OCC(COC(N)=O)c1ccccc1
312344648	CN1CC[C@@]2(C)c3cc(OC(=O)Nc4ccccc4)ccc3N(C)[C@@H]12
312344647	CNCC(O)c1ccc(O)c(O)c1
312344646	CCC1(C2=NCCN2)Cc2ccccc2O1
312344645	O=c1c(-c2ccc(O)cc2)coc2cc(O)cc(O)c12
312344644	NC(N)=NC(=O)Cc1c(Cl)cccc1Cl
312344643	O=C1NCN(c2ccccc2)C12CCN(CCCC(c1ccc(F)cc1)c1ccc(F)cc1)CC2
312344642	c1ccc2c(c1)CCC[C@H]2Nc1nc2ccccc2[nH]1
312344641	COC(=O)C1=CO[C@@H](O)[C@@H]2C(CO)=CC[C@H]12
312344640	O=C(O)c1cc2cc(Cc3cccnc3)ccc2o1
312344639	CCN(CC)CCNC(=O)c1c(C)[nH]c(/C=C2\C(=O)Nc3ccc(F)cc32)c1C
312344638	C[C@]12CC[C@@H]3c4ccc(O)cc4CC[C@H]3[C@@H]1CCC2=O
312344637	O=C(O)CN(CCOCCOCCN(CC(=O)O)CC(=O)O)CC(=O)O
312344636	CC[N+](C)(C)c1cccc(O)c1
312344635	O=C1Nc2ccc(I)cc2/C1=C/c1cc(Br)c(O)c(Br)c1
312344634	CN(C)c1cc2c(Nc3ccc4c(cnn4Cc4ccccc4)c3)ncnc2cn1
312344633	CCOC(=O)C1=C(C)NC(C)=C(C(=O)OC)C1c1cccc(Cl)c1Cl
312344632	CCCn1c(=O)c2[nH]c(C3CCCC3)nc2n(CCCOC(=O)c2ccc(S(=O)(=O)F)cc2)c1=O
312344631	CCOC(=O)c1ncn2c1CN(C)C(=O)c1cc(F)ccc1-2
312344630	O=C1NC(=O)/C(=C/c2ccc3c(c2)OC(F)(F)O3)S1
312344629	CCCCCC[C@@H]([C@@H](C)O)n1cnc2c(N)ncnc21
312344628	C[C@]12CC[C@@H]3c4ccc(O)cc4CC[C@H]3[C@@H]1CC[C@@H]2O
312344627	CNC[C@H](O)c1ccc(O)c(O)c1
312344626	NC1=NCC2c3ccccc3Cc3ccccc3N12
312344625	CC(C)(Oc1ccc(CCNC(=O)c2ccc(Cl)cc2)cc1)C(=O)O
312344624	COc1ccc(Cl)cc1C(=O)NCCc1ccc(S(=O)(=O)NC(=O)NC2CCCCC2)cc1
312344623	C[C@@H](Cc1ccc(C=O)cc1)NC[C@@H](O)c1ccc(O)c(NCO)c1
312344622	NC(N)=Nc1nc(CSCC/C(N)=N/S(N)(=O)=O)cs1
312344621	O=C1NCC2(CCN(CCc3ccccc3)CC2)O1
312344620	COCCCC/C(=N\OCCN)c1ccc(C(F)(F)F)cc1
312344619	CC/C(=C(\c1ccccc1)c1ccc(OCCN(C)C)cc1)c1ccccc1
312344618	CCCN(CC1CC1)c1nc(C)nc(Nc2c(Cl)cc(Cl)cc2Cl)c1Cl
312344617	CCN1C(=O)C=CC1=O
312344616	CCSC(=N)N
312344615	NC(N)=NOCCC(N)C(=O)O
312344614	NC(=O)CNCCC(c1ccccc1)c1ccccc1
312344613	CC(C)(C(=O)O)c1ccc(C(O)CCCN2CCC(C(O)(c3ccccc3)c3ccccc3)CC2)cc1
312344612	C=CC1(C)CC(=O)C2(O)C(C)(O1)C(OC(C)=O)C(O)C1C(C)(C)CCC(O)C12C
312344611	CC(C)OC(=O)C(C)(C)Oc1ccc(C(=O)c2ccc(Cl)cc2)cc1
312344610	c1ccc(C(NCc2cccnc2)(c2ccccc2)c2ccccc2)cc1
312344609	CCc1cc(Cl)c(OC)c(C(=O)NC[C@@H]2CCN(CC)C2)c1O
312344608	CNC(=O)Oc1ccc2c(c1)[C@]1(C)CCN(C)[C@@H]1N2C
312344607	O=C1NCc2c1c1c3ccccc3[nH]c1c1[nH]c3ccccc3c21
312344606	O=C1NC(=O)C(c2ccccc2[N+](=O)[O-])=C1Nc1ccc(O)c(Cl)c1
312344605	CC(C)C[C@H](NC(=O)C1OC1C(=O)O)C(=O)NCCCCN=C(N)N
312344604	CCc1cccc2c3c([nH]c12)C(CC)(CC(=O)O)OCC3
312344603	O=C(O)CCC/C=C\C[C@H]1[C@@H](O)C[C@H](F)[C@@H]1/C=C/[C@H](O)C1Cc2ccccc2C1
312344602	O=[N+]([O-])c1cc(O)c(O)c([N+](=O)[O-])c1
312344601	CC(N)c1cccc(Cl)c1Cl
312344600	CC[n+]1c(/C=C/C=C2/N(C)c3ccccc3C2(C)C)sc2ccccc21
312344599	COc1cc2nc(N3CCN(C(=O)C4COc5ccccc5O4)CC3)nc(N)c2cc1OC
312344598	O=C1c2ccccc2-c2n[nH]c3cccc1c23
312344597	CN(C(=O)Cc1ccc(Cl)c(Cl)c1)[C@H]1CCCC[C@@H]1N1CCCC1
312344596	c1ccc(-c2ccccn2)nc1
312344595	CCNC(=O)[C@H]1O[C@@H](n2cnc3c(N)ncnc32)[C@H](O)C1O
312344594	CC(C)C[C@H](NC(=O)[C@H](O)[C@H](N)Cc1ccccc1)C(=O)O
312344593	CO[C@H]1CC=C2CCN3CCC4=C(CC(=O)OC4)[C@]23C1
312344592	OC(CN1CCC(Cc2ccc(F)cc2)CC1)c1ccc(Cl)cc1
312344591	CNS(=O)(=O)CCc1ccc2[nH]cc(C3CCN(C)CC3)c2c1
312344590	CCCN(CCC)CCc1ccc(O)c(O)c1
312344589	OCCN(CCO)c1nc(N2CCCCC2)c2nc(N(CCO)CCO)nc(N3CCCCC3)c2n1
312344588	CC[C@@H]1Cc2cc(O)ccc2C2=C1c1ccc(O)cc1C[C@H]2CC
312344587	CCCCCCCCCCC/C=C\C(C)(C)/C=C\CCCC(=O)O
312344586	C#CCN[C@H](C)Cc1ccccc1
312344585	CC[C@H]1CN2CCc3cc(OC)c(OC)cc3[C@@H]2C[C@@H]1C[C@H]1NCCc2cc(OC)c(OC)cc21
312344584	CCN(CC)C(=O)c1ccc(O)c(OC)c1
312344583	NCCCCCCCCCCN
312344582	CCCC[C@@]1(C2CCCC2)Cc2cc(OCC(=O)O)c(Cl)c(Cl)c2C1=O
312344581	CN1CCc2cc(Cl)c(O)cc2[C@@H](c2ccccc2)C1
312344580	CCCN1CCc2cc(O)cc3c2[C@H]1Cc1ccc(O)c(O)c1-3
312344579	N[C@@H](Cc1ccc(O)c(O)c1)C(=O)O
312344578	CCCCCCN(CCCCCC)C(=O)Cc1c(-c2ccc(F)cc2)[nH]c2ccccc12
312344577	Clc1ccc(N2CC3CCC(C2)N3)nn1
312344576	CCCCCCCCCCCCCCC[C@H](O)[C@H](N)CO
312344575	Nc1ncnc2c1c(-c1ccc(Oc3ccccc3)cc1)cn2C1CCCC1
312344574	COc1ccc(C(CN(C)C)C2(O)CCCCC2)cc1
312344573	Clc1ccc2c(c1)N=C(N1CCNCC1)c1ccccc1N2
312344572	Cc1cccc(C)c1NC(=O)CN1CCCC1=O
312344571	Fc1ccc(C(OCCN2CCN(CCCc3ccccc3)CC2)c2ccc(F)cc2)cc1
312344570	CN1CCc2cc(O)cc3c2[C@H]1Cc1ccc(O)c(O)c1-3
312344569	OCC1NCC(O)C(O)C1O
312344568	C#C[C@]1(O)CC[C@H]2[C@@H]3CCC4=Cc5oncc5CC4(C)[C@H]3CCC21C
312344567	O=c1oc(Cl)c(Cl)c2ccccc12
312344566	O=C(O)Cc1ccccc1Nc1c(Cl)cccc1Cl
312344565	CCOC(=O)c1cnc2c(cnn2CC)c1NN=C(C)C
312344564	Cc1nc2c(OCc3ccccc3)cccn2c1CC#N
312344563	O=C(O)c1cc(=O)c2c(Cl)cc(Cl)cc2[nH]1
312344562	CC(C)c1cccc(C(C)C)c1O
312344561	Oc1cc2c(cc1O)C(c1ccccc1)CNCC2
312344560	CCCN1CCc2cccc3c2[C@H]1Cc1ccc(O)c(O)c1-3
312344559	CCn1c(=O)[nH]c2cc(Cl)c(Cl)cc21
312344558	C[N+](C)(C)CCOP(=O)(O)OP(=O)(O)OC[C@H]1O[C@@H](n2ccc(N)nc2=O)[C@H](O)C1O
312344557	CCN(CC)CCOC(=O)C1(C2CCCCC2)CCCCC1
312344556	O=C(O)CN(CCN(CC(=O)O)CC(=O)O)CCN(CC(=O)O)CC(=O)O
312344555	CCCCCCCCCCCCCCCCCCOC[C@H](COP(=O)(O)OCC[N+](C)(C)C)OC
312344554	NCCCC(N)(C(=O)O)C(F)F
312344553	C#CCn1c(=O)c2c(ncn2C)n(C)c1=O
312344552	O=c1[nH]c2ccccc2n1CCCN1CCC(n2c(=O)[nH]c3cc(Cl)ccc32)CC1
312344551	O=C1NC(c2cccc([N+](=O)[O-])c2)=CCN1c1ccccc1O
312344550	COc1ccc2c(c1O)-c1cccc3c1[C@@H](C2)N(C)CC3
312344549	O=C1CN(/N=C/c2ccc(-c3ccc([N+](=O)[O-])cc3)o2)C(=O)N1
312344548	OC[C@H]1O[C@@H](n2cnc3cncnc32)[C@H](O)[C@@H]1O
312344547	COCCOC(=O)C1=C(C)NC(C)=C(C(=O)OC/C=C/c2ccccc2)C1c1cccc([N+](=O)[O-])c1
312344546	CN(C)[C@@H]1C(=O)C(C(N)=O)=C(O)[C@@]2(O)C(=O)C3=C(O)c4c(O)ccc(Cl)c4[C@@H](O)[C@H]3C[C@@H]12
312344545	COc1cc([C@@H]2c3cc4c(cc3[C@@H](O[C@@H]3O[C@@H]5CO[C@@H](C)O[C@@]5(O)C[C@H]3O)[C@H]3COC(=O)[C@H]23)OCO4)cc(OC)c1O
312344544	Nc1cc(=O)[nH]c(N)n1
312344543	N[C@H](CCCP(=O)(O)O)C(=O)O
312344542	CCCn1c(=O)c2c(ncn2C)n(CCC)c1=O
312344541	COc1ccc(CCn2nnnc2C2(c3ccc(C)cc3)CC2)cc1
312344540	NC1CCc2cc(O)c(O)cc2C1
312344539	O=C(O)Cc1ccc(O)c(O)c1
312344538	CC(C)=CCOc1c2occc2cc2ccc(=O)oc12
312344537	O=c1c(-c2ccc(O)cc2)coc2cc(O)ccc12
312344536	CC(C)N(CCC(C(N)=O)(c1ccccc1)c1ccccn1)C(C)C
312344535	CSc1ccc(C(=O)c2[nH]c(=O)[nH]c2C)cc1
312344534	CCCC(CCC)C(=O)OC1CC2CCC(C1)[N+]2(C)C
312344533	CN1CCC[C@@H]1Cc1c[nH]c2ccc(CCS(=O)(=O)c3ccccc3)cc12
312344532	C[N+]1(C)CCC(OC(=O)C(c2ccccc2)c2ccccc2)CC1
312344531	Cc1ccc(-c2cc(C(F)(F)F)nn2-c2ccc(S(N)(=O)=O)cc2)cc1
312344530	C[C@H]1c2cccc(O)c2C(O)=C2C(=O)[C@]3(O)C(O)=C(C(N)=O)C(=O)[C@@H](N(C)C)[C@@H]3[C@@H](O)[C@@H]21
312344529	CC1=NS(=O)(=O)c2cc(Cl)ccc2N1
312344528	CN(N=O)c1cc(O)ccc1O
312344527	CC(C)N(CCC(C(N)=O)(c1ccccc1)c1ccccn1)C(C)C
312344526	O=[N+]([O-])c1ccc(-c2nc(-c3ccc(F)cc3)c(-c3ccncc3)[nH]2)cc1
312344525	C[N+]1(C)CCN(c2ccccc2)CC1
312344524	COC1=C(OC)C(=O)c2ccccc2C1=O
312344523	O=P(O)(O)C(Cl)(Cl)P(=O)(O)O
312344522	CN(C)C(=O)/N=N/C(=O)N(C)C
312344521	Cc1nn(-c2ccccc2)c(C)c1/C=N/N1CCN(Cc2ccccc2)CC1
312344520	Nc1ncnc2c1ncn2[C@H]1O[C@@H](COP(=O)(O)OP(=O)(O)OP(=O)(O)OP(=O)(O)OC[C@H]2O[C@@H](n3cnc4c(N)ncnc43)[C@H](O)C2O)C(O)[C@@H]1O
312344519	O=C(c1ccc2c(c1)OCCO2)N1CCCCC1
312344518	Cn1c(=O)c2c(nc(/C=C/c3cccc(Cl)c3)n2C)n(C)c1=O
312344517	C=CCN1CCc2c(cc(O)c(O)c2Cl)C(c2ccccc2)C1
312344516	Cn1c(=O)c2[nH]c(C3CCCC3)nc2n(C)c1=O
312344515	CNCCc1ccc(O)c(O)c1
312344514	Cn1c(=O)[nH]c2ncn(C)c2c1=O
312344513	CN(C)C(N)=NCCC[C@H](N)C(=O)O
312344512	CC(=O)C(C)=O
312344511	OC[C@H]1O[C@@H](c2nc3cc(Cl)c(Cl)cc3[nH]2)[C@H](O)[C@@H]1O
312344510	C[N+](C)(C)CCCCCCCCCC[N+](C)(C)C
312344509	N#Cc1cc2nc(O)c(O)nc2cc1[N+](=O)[O-]
312344508	CN1C(=O)CCS(=O)(=O)C1c1ccc(Cl)cc1
312344507	C[C@](Cc1ccc(O)c(O)c1)(NN)C(=O)O
312344506	CCCn1c(=O)c2[nH]c(C3CCCC3)nc2n(CCC)c1=O
312344505	O=c1[nH]c(=S)[nH]c(-c2ccccc2)c1Cc1c(O)ccc2ccccc12
312344504	CC(=O)[C@H]1CC[C@H]2[C@@H]3CC[C@H]4C[C@](C)(O)CC[C@]4(C)[C@H]3CC[C@]12C
312344503	O=C1NC(=O)C(c2ccccc2)(c2ccccc2)N1
312344502	CN(C)CCOC(c1ccccc1)c1ccccc1
312344501	S=c1[nH]c(-c2ccccc2)cn1-c1ccccc1
312344500	CC(C)[C@H]1CN[C@H](C(=O)O)[C@H]1CC(=O)O
312344499	N[C@H](C(=O)O)[C@H]1C[C@@H]1C(=O)O
312344498	Oc1cc2c(cc1O)CN(C(=S)NCCc1ccc(Cl)cc1)CCC2
312344497	CC(C)(C)NCC(O)COc1cccc2[nH]c(=O)[nH]c12
312344496	CN(C)C(=O)[C@H](O)[C@H](Cc1ccccc1)NC(=O)c1cc2cc(Cl)ccc2[nH]1
312344495	O=C1C2C=CC=CC2=NC(=S)N1CCN1CCC(=C(c2ccc(F)cc2)c2ccc(F)cc2)CC1
312344494	COc1cc(C(=O)OCCCN2CCCN(CCCOC(=O)c3cc(OC)c(OC)c(OC)c3)CC2)cc(OC)c1OC
312344493	CN1CC(O)C(O)C(O)C1CO
312344492	c1ccc2c(c1)[I+]c1ccccc1-2
312344491	OC[C@H]1NC[C@@H](O)[C@@H]1O
312344490	CC(CCc1ccc(O)cc1)NCCc1ccc(O)c(O)c1
312344489	Cn1cc(C(F)(F)F)nc1-c1ccc(OCC(O)CNCCOc2ccc(O)c(C(N)=O)c2)cc1
312344488	C[C@H]1C2Cc3ccc(O)cc3[C@@]1(C)CCN2CC1CC1
312344487	O=C(O)COCCN1CCN(C(c2ccccc2)c2ccc(Cl)cc2)CC1
312344486	CC(C)(C)c1ccc(C(=O)CCCN2CCC(OC(c3ccccc3)c3ccccc3)CC2)cc1
312344485	Nc1ccn([C@H]2CC[C@@H](CO)O2)c(=O)n1
312344484	CC(N)[C@H](O)c1ccc(O)c(O)c1
312344483	CNCCCN1c2ccccc2CCc2ccccc21
312344482	CN1C[C@H](C(=O)N[C@]2(C)O[C@@]3(O)[C@@H]4CCCN4C(=O)[C@H](Cc4ccccc4)N3C2=O)C[C@@H]2c3cccc4[nH]cc(c34)C[C@H]21
312344481	COC(=O)[C@@H](N)Cc1ccc(O)c(O)c1
312344480	C[C@@H]1O[C@@H](O[C@H]2C[C@@H](O)[C@]3(CO)[C@@H]4C(CC[C@]3(O)C2)[C@@]2(O)CC[C@H]([C@@H]3COC(=O)C3)[C@@]2(C)C[C@H]4O)[C@H](O)[C@H](O)[C@H]1O
312344479	c1ccc(C2CC2)c(OCC2=NCCN2)c1
312344478	Nc1nc(Cl)nc2c1ncn2[C@@H]1O[C@H](COP(=O)(O)OP(=O)(O)OP(=O)(O)O)C(O)[C@H]1O
312344477	NCCc1c[nH]c2ccc(C(N)=O)cc12
312344476	CN(CCOc1ccc(NS(C)(=O)=O)cc1)CCc1ccc(NS(C)(=O)=O)cc1
312344475	CC1(C)CCC=[N+]1[O-]
312344474	CC(C)NC[C@H](O)COc1cccc2[nH]ccc12
312344473	CN(C)CCOC(C)(c1ccccc1)c1ccccn1
312344472	COc1ccccc1OCCNCC(O)COc1cccc2[nH]c3ccccc3c12
312344471	O=C(CCCN1C=CC(n2c(=O)[nH]c3ccccc32)CC1)c1ccc(F)cc1
312344470	O=c1[nH]c2cc([N+](=O)[O-])c([N+](=O)[O-])cc2[nH]c1=O
312344469	Cc1cccc(C)c1NC(=O)C(C)N
312344468	NC(N)=NC(N)=Nc1cccc(Cl)c1
312344467	NCC(O)C1CCCCCCC1
312344466	CC[C@@]1(O)C(=O)OCc2c1cc1n(c2=O)Cc2cc3ccccc3nc2-1
312344465	CCC(=O)N1CCN(C(=O)c2ccccc2)CC1
312344464	CN(C)CC/C=C1\c2ccccc2COc2ccccc21
312344463	Cc1cc(N)c2ccccc2[n+]1CCCCCCCCCC[n+]1c(C)cc(N)c2ccccc21
312344462	COc1ccc2c(c1)C13CCCCC1C(C2)N(C)CC3
312344461	Cc1cn([C@H]2C=C[C@@H](CO)O2)c(=O)[nH]c1=O
312344460	COc1cccc(OC)c1OCCNCC1COc2ccccc2O1
312344459	OCC1O[C@H](O)C(Cl)C(O)C1O
312344458	C[C@@H](N)C1CCC(C(=O)Nc2ccncc2)CC1
312344457	CN1CCN(c2nc3cc(C(F)(F)F)ccc3n3cccc23)CC1
312344456	OC[C@H]1O[C@@H](n2cnc3c(NC4CCCCC4)ncnc32)[C@H](O)[C@@H]1O
312344455	O=c1ccc2ccc(O)c(O)c2o1
312344454	O=C1NC(O)=NC1(c1ccccc1)c1ccccc1
312344453	N[C@H](C(=O)O)c1cc(O)cc(O)c1
312344452	COc1ccc([C@@H]2Sc3ccccc3N(CCN(C)C)C(=O)[C@@H]2OC(C)=O)cc1
312344451	NC(N)=[N+]1CCc2ccccc2C1
312344450	CNC(=O)[C@H]1O[C@@H](n2cnc3c(NCc4ccc(I)cc4)nc(Cl)nc32)[C@H](O)[C@@H]1O
312344449	Nc1nc2ccc(Cl)cc2c2nc(-c3ccco3)nn12
312344448	CCNC(=O)[C@H]1O[C@@H](n2cnc3c(N)nc(NCCc4ccc(CCC(=O)O)cc4)nc32)[C@H](O)C1O
312344447	O=C(O)C1CN(CCCP(=O)(O)O)CCN1
312344446	NS(=O)(=O)c1cc2c(cc1Cl)NC(C1CC3C=CC1C3)NS2(=O)=O
312344445	NC(N)=NOCC[C@H](N)C(=O)O
312344444	Cc1cc(Cl)ccc1OCCCC(=O)NO
312344443	CC1(C(=O)O)C2CCC(O2)C1(C)C(=O)O
312344442	CNc1ccc2oc(C[C@H]3O[C@@]4(CC[C@H]3C)O[C@H]([C@H](C)C(=O)c3ccc[nH]3)[C@H](C)C[C@H]4C)nc2c1C(=O)O
312344441	Nc1ccn([C@@H]2O[C@H](CO)[C@@H](O)[C@@H]2O)c(=O)n1
312344440	Clc1ccccc1C(c1ccccc1)(c1ccccc1)n1ccnc1
312344439	C(=C/c1ccccc1)\CN1CCN(C(c2ccccc2)c2ccccc2)CC1
312344438	CCN(CC)CCOCCOC(=O)C1(c2ccccc2)CCCC1
312344437	CCc1cccc(N(C)C(N)=Nc2cccc3ccccc23)c1
312344436	COC(=O)C(N)Cc1ccc(Cl)cc1
312344435	COc1cc2c(c(OC)c1OC)-c1ccc(OC)c(=O)cc1[C@@H](NC(C)=O)CC2
312344434	CCn1nc(C(=O)O)c(=O)c2cc3c(cc21)OCO3
312344433	OC[C@H]1O[C@@H](n2cnc3c(NC4CCCC4)ncnc32)[C@H](O)C1O
312344432	CN(C)CCCN1c2ccccc2CCc2ccc(Cl)cc21
312344431	CCOC(=O)C(C)(C)Oc1ccc(Cl)cc1
312344430	O=c1cc(-c2ccccc2)[nH]c2nc(Cl)ccc12
312344429	CC(C[N+](C)(C)C)OC(N)=O
312344428	CN(C)CCC=C1c2ccccc2C=Cc2ccccc21
312344427	C[C@H](CS)C(=O)N1CCC[C@H]1C(=O)O
312344426	CC(=O)O[C@]1(C(C)=O)CC[C@H]2[C@@H]3C=C(Cl)C4=CC(=O)[C@@H]5C[C@@H]5[C@]4(C)[C@H]3CC[C@@]21C
312344425	CCOC(=O)C12CC1/C(=N/O)c1ccccc1O2
312344424	CO[C@H]1O[C@@H]2O[C@]3(C)CC[C@@H]4[C@@H](C)CC[C@H]([C@H]1C)[C@]24OO3
312344423	O=C(O)c1cc(=O)cc(C(=O)O)[nH]1
312344422	NCCSSCCN
312344421	CCN(CC)CCCC(C)Nc1ccnc2cc(Cl)ccc12
312344420	C[C@H](Cc1ccc2c(c1)OC(C(=O)O)(C(=O)O)O2)NC[C@H](O)c1cccc(Cl)c1
312344419	Nc1nc(Cl)nc2c1ncn2[C@@H]1O[C@H](CO)C(O)[C@H]1O
312344418	CN=C(NC#N)NCCSCc1nc[nH]c1C
312344417	NC(=O)N1c2ccccc2C=Cc2ccccc21
312344416	CCn1cnc2c(Nc3cccc(Cl)c3)nc(N[C@@H]3CCCC[C@@H]3N)nc21
312344415	O=C(N[C@@H](Cc1ccccc1)C(=O)CCl)OCc1ccccc1
312344414	CC1=C(C(=O)O)N2C(=O)[C@@H](NC(=O)C(N)C3=CCC=CC3)[C@H]2SC1
312344413	CN(C(=O)CCCOc1ccc2[nH]c(=O)ccc2c1)C1CCCCC1
312344412	COc1cccc(C(=O)NCCN2CCN(c3ccc(Cl)cc3)CC2)c1
312344411	NC(Cc1ccc(Cl)cc1)C(=O)O
312344410	CN1C(=O)CC[C@H]1c1cccnc1
312344409	Clc1ccc(Cn2c(CN3CCCC3)nc3ccccc32)cc1
312344408	CC(=O)OCC1=C(C(=O)O)N2C(=O)[C@@H](NC(=O)Cc3cccs3)[C@H]2SC1
312344407	Cn1cc(C(=O)OCC2CCN(CCNS(C)(=O)=O)CC2)c2ccccc21
312344406	CC(=O)OCC1=C(C(=O)O)N2C(=O)[C@@H](NC(=O)CCC[C@@H](N)C(=O)O)[C@H]2SC1
312344405	Oc1ccccc1O
312344404	C[C@@H](O)[C@H]1C(=O)N2C(C(=O)O)=C(SCCN=CN)C[C@H]12
312344403	CO/N=C(\C(=O)N[C@@H]1C(=O)N2C(C(=O)O)=C(COC(C)=O)CS[C@H]12)c1csc(N)n1
312344402	C[N+](C)(C)CC#CCOC(=O)Nc1cccc(Cl)c1
312344401	CN1CCN(C2=Nc3cc(Cl)ccc3Nc3ccccc32)CC1
312344400	COc1ccc(Br)cc1S(=O)(=O)NC(=O)/C=C/c1ccccc1Cc1ccc2ccccc2c1
312344399	Cc1nnc(SCC2=C(C(=O)O)N3C(=O)[C@@H](NC(=O)Cn4cnnn4)[C@H]3SC2)s1
312344398	Nc1ncnc2c1ncn2C1CCCC1
312344397	Clc1ccc(C(c2ccc(Cl)cc2)n2cc[n+](CC(OCc3ccc(Cl)cc3Cl)c3ccc(Cl)cc3Cl)c2)cc1
312344396	CC(=O)OCC(=O)[C@@]1(O)CC[C@H]2[C@@H]3CCC4=CC(=O)CC[C@]4(C)[C@H]3C(=O)C[C@@]21C
312344395	CCCCN(CCCC)CC(O)c1cc(Cl)cc2c1-c1ccc(Cl)cc1/C2=C/c1ccc(Cl)cc1
312344394	O=C(/C=C/c1ccc(O)c(O)c1)OCCc1ccccc1
312344393	Clc1cccc(Cl)c1NC1=NCCN1
312344392	NC1CONC1=O
312344391	CO[C@@]1(NC(=O)CSCC#N)C(=O)N2C(C(=O)O)=C(CSc3nnnn3C)CS[C@@H]21
312344390	CO/N=C(\C(=O)N[C@@H]1C(=O)N2C(C(=O)O)=C(CSc3nc(=O)c(O)nn3C)CSC12)c1csc(N)n1
312344389	CN(C)CC[C@@H](c1ccc(Cl)cc1)c1ccccn1
312344388	N[C@@H](CS(=O)O)C(=O)O
312344387	Nc1ncnc2c1nc(Sc1ccc(Cl)cc1)n2[C@H]1OC2COP(=O)(O)O[C@@H]2C1O
312344386	CN(C)CCC(c1ccc(Cl)cc1)c1ccccn1
312344385	CN1CCCC1CCOC(C)(c1ccccc1)c1ccc(Cl)cc1
312344384	NC(=O)c1cc[n+](CC2=C(C(=O)O)N3C(=O)[C@@H](NC(=O)[C@@H](c4ccccc4)S(=O)(=O)O)[C@H]3SC2)cc1
312344383	CN(C)CCCC1(c2ccc(F)cc2)OCc2cc(C#N)ccc21
312344382	NC(C(=O)N[C@@H]1C(=O)N2C(C(=O)O)=C(Cl)CS[C@H]12)c1ccccc1
312344381	OC[C@H]1O[C@H](n2cnc3c(N[C@H]4CCC[C@@H]4O)ncnc32)[C@H](O)[C@@H]1O
312344380	Cc1cc(NC(=O)Nc2ccc3c(ccn3C)c2)sn1
312344379	NS(=O)(=O)c1cc2c(cc1Cl)NC=NS2(=O)=O
312344378	O=c1[nH]c2cc(Cl)ccc2o1
312344377	N[C@@H]1CONC1=O
312344376	Clc1ccc(C(c2ccccc2Cl)C(Cl)Cl)cc1
312344375	CN(C)CCOC(=O)COc1ccc(Cl)cc1
312344374	CN(C)CCCN1c2ccccc2Sc2ccc(Cl)cc21
312344373	CC12C(=O)OC(=O)C1(C)C1CCC2O1
312344372	N=c1c[n+](N2CCOCC2)[nH]o1
312344371	CN1CCC(=C2c3ccccc3C=Cc3ccccc32)CC1
312344370	CCC(CO)Nc1nc(NCc2ccccc2)c2ncn(C(C)C)c2n1
312344369	CC1=C(C(=O)O)N2C(=O)[C@@H](NC(=O)C(N)c3ccccc3)[C@H]2SC1
312344368	C[N+](C)(C)CCOC(N)=O
312344367	C/C=C/CC(C)C(O)C1C(=O)NC(CC)C(=O)N(C)CC(=O)N(C)C(CC(C)C)C(=O)NC(C(C)C)C(=O)N(C)C(CC(C)C)C(=O)NC(C)C(=O)NC(C)C(=O)N(C)C(CC(C)C)C(=O)N(C)C(CC(C)C)C(=O)N(C)C(C(C)C)C(=O)N1C
312344366	COc1ccc2c(c[n+](C)c3c4cc5c(cc4ccc23)OCO5)c1OC
312344365	C[C@]12CC(=O)[C@H]3[C@@H](CCC4=CC(=O)CC[C@@]43C)[C@@H]1CC[C@]2(O)C(=O)CO
312344364	COc1ccc2c(c1)c(CC(=O)O)c(C)n2Cc1ccc(Cl)cc1
312344363	O=P1(N(CCCl)CCCl)NCCCO1
312344362	CC(=O)/C=C1\C(=O)N(C)c2ccccc21
312344361	O=C1NC(=O)c2cc(Nc3ccccc3)c(Nc3ccccc3)cc21
312344360	Clc1ccc2c(N3CCN(CCCN4CCN(c5ccnc6cc(Cl)ccc56)CC4)CC3)ccnc2c1
312344359	Cc1ccc([N+](=O)[O-])cc1S(=O)(=O)N(C)C
312344358	NC(CO)C(=O)NNCc1ccc(O)c(O)c1O
312344357	CN(C)CC[C@@H](c1ccc(Br)cc1)c1ccccn1
312344356	CCCCS(=N)(=O)CCC(N)C(=O)O
312344355	O=C(O)C1(C(=O)O)CCC1
312344354	CCCNC(=O)NS(=O)(=O)c1ccc(Cl)cc1
312344353	Cn1c(=O)c2c(ncn2C)n(C)c1=O
312344352	O=C(Nc1ccc2[nH]ncc2c1)C1CCC1
312344351	c1ccc2sc(C3(N4CCCCC4)CCCCC3)cc2c1
312344350	COc1cccc(OC)c1OCCNCC1CSc2ccccc2O1
312344349	COc1cc2nc(N(C)CCCNC(=O)C3CCCO3)nc(N)c2cc1OC
312344348	O=C1CC2(CCCC2)CC(=O)N1CCCCN1CCN(c2ncccn2)CC1
312344347	CC(C)COCC(CN(Cc1ccccc1)c1ccccc1)N1CCCC1
312344346	CCCCS(=N)(=O)CC[C@H](N)C(=O)O
312344345	C[C@]12C[C@H](O)[C@H]3[C@@H](CCC4=CC(=O)CC[C@@]43C)[C@@H]1CC[C@@H]2C(=O)CO
312344344	Oc1cc(O)c2c(c1)O[C@H](c1ccc(O)c(O)c1)[C@@H](O)C2
312344343	O=C1CCc2cc(OCCCCc3nnnn3C3CCCCC3)ccc2N1
312344342	OC(CCN1CCCCC1)(c1ccccc1)C1CC2C=CC1C2
312344341	C=CCN1CCc2c(cc(O)c(O)c2Br)[C@@H](c2ccccc2)C1
312344340	C=CCc1ccccc1OCC(O)CN[C@]1(C)CCC[C@H](C(C)(C)NC(=O)CBr)C1
312344339	CC(C)C[C@H](NC(=O)[C@@H](O)[C@H](N)Cc1ccccc1)C(=O)O
312344338	C[C@H]1CC2C3CCC4=CC(=O)C=C[C@]4(C)[C@@]3(F)[C@@H](O)C[C@]2(C)[C@@]1(O)C(=O)CO
312344337	O=c1[nH]c(=O)n([C@H]2C[C@H](O)[C@@H](CO)O2)cc1Br
312344336	NC(=NCc1ccccc1)NC(=O)c1nc(Cl)c(N)nc1N
312344335	Cc1cc(Cn2cnc3c2C[C@@H](C(=O)O)N(C(=O)C(c2ccccc2)c2ccccc2)C3)ccc1N
312344334	O=S(=O)(c1cccc2c(Cl)cccc12)N1CCCNCC1
312344333	O=C(O)/C=C/c1ccc(O)c(O)c1
312344332	CN1CCC(c2c[nH]c3ccc(O)cc23)CC1
312344331	COc1ccccc1N1CCN(CCN2C(=O)CC3(CCCC3)CC2=O)CC1
312344330	NCC(O)c1cc(O)c(O)cc1F
312344329	CCCCOc1cc(CC2CNC(=O)N2)ccc1OC
312344328	N=C(N)c1ccccc1
312344327	CC(/C=C/c1cccc(Oc2ccc(F)cc2)c1)N(O)C(N)=O
312344326	CN(C)CCC(c1ccc(Br)cc1)c1ccccn1
312344325	NC(=O)c1cc(N2CC2)c([N+](=O)[O-])cc1[N+](=O)[O-]
312344324	N[C@H]1CONC1=O
312344323	CCC(C)N(C)C(=O)c1cc2ccccc2c(-c2ccccc2Cl)n1
312344322	CC(Cc1ccc(OCC(=O)O)cc1)NCC(O)c1cccc(Cl)c1
312344321	C[N+](C)(C)CCOC(=O)CBr
312344320	Nc1ccn([C@H]2O[C@H](CO)[C@@H](O)C2(F)F)c(=O)n1
312344319	CN1C2CCC1CC(OC(c1ccccc1)c1ccccc1)C2
312344318	CC(C)NCC(O)COc1ccc(CCOCC2CC2)cc1
312344317	Cc1sc2ccccc2c1CC1=NCCN1
312344316	CC(=O)NBr
312344315	N#Cc1cc([N+](=O)[O-])c2sc(C(N)=O)[n+]([O-])c2c1
312344314	COCCOc1cc2nc[nH]c(=O)c2cc1OCCOC
312344313	O=NN(CCCl)C(=O)NCCCl
312344312	CC(C)(C)[C@]1(O)CCN2C[C@H]3c4ccccc4CCc4cccc(c43)[C@@H]2C1
312344311	COC(=O)C1=C(C)NC(C)=C([N+](=O)[O-])C1c1ccccc1C(F)(F)F
312344310	O=C1NC(=O)[C@@]2(CCOc3ccc(F)cc32)N1
312344309	Nc1ncnc2c1nc(Br)n2C1OC2COP(=O)(O)O[C@@H]2C1O
312344308	CC(C)(C)c1ccc(S(=O)(=O)/C=C/C#N)cc1
312344307	C[N+](C)(C)CC=O
312344306	Nc1nc(OCc2ccccc2)c2[nH]cnc2n1
312344305	C[N+](C)(C)CCO
312344304	CC(C)(C=O)Cc1cc(C(C)(C)C)c(O)c(C(C)(C)C)c1
312344303	COc1cc2c(CCNC(C)=O)c[nH]c2cc1Cl
312344302	CCN1CCc2nc(N)oc2CC1
312344301	C[N+]1(C)CCc2cc3c(cc2[C@H]1[C@@H]1OC(=O)c2c1ccc1c2OCO1)OCO3
312344300	Brc1cc2c(cc1[C@H]1Nc3ccccc3[C@H]3C=CC[C@H]31)OCO2
312344299	CCCC1O[C@@H]2C[C@H]3[C@@H]4CCC5=CC(=O)C=C[C@]5(C)[C@H]4[C@@H](O)C[C@]3(C)[C@]2(C(=O)CO)O1
312344298	Oc1ccc(-c2nc(-c3ccc(F)cc3)c(-c3ccncc3)[nH]2)cc1
312344297	C[N+](C)(C)CC(=O)O
312344296	CC(C)C[C@H]1C(=O)N2CCC[C@H]2[C@]2(O)O[C@](NC(=O)[C@@H]3C=C4c5cccc6[nH]c(Br)c(c56)C[C@H]4N(C)C3)(C(C)C)C(=O)N12
312344295	CN(C)CC/C=C1/c2ccccc2Sc2cc(Cl)ccc21
312344294	CC(C)(CO)Cc1cc(C(C)(C)C)c(O)c(C(C)(C)C)c1
312344293	CC(C)(Oc1ccc(C2CC2(Cl)Cl)cc1)C(=O)O
312344292	c1ccc2nc(C3=NCCN3)ccc2c1
312344291	CC(NC(C)(C)C)C(=O)c1cccc(Cl)c1
312344290	COc1ccccc1N1CCN(CCCCNC(=O)c2ccc3ccccc3c2)CC1
312344289	C[C@H]1CCC/C=C/C2C[C@H](O)C[C@@]2(O)C/C=C/C(=O)O1
312344288	NCC(CC(=O)O)c1ccc(Cl)cc1
312344287	CCCCNc1cc(C(=O)O)cc(S(N)(=O)=O)c1Oc1ccccc1
312344286	O=[N+]([O-])c1cccc2c(Br)[nH]nc12
312344285	NC(=O)c1ccccc1
312344284	C[C@H]1CC2C3CCC4=CC(=O)C=C[C@]4(C)[C@@]3(Cl)[C@@H](O)C[C@]2(C)[C@@]1(O)C(=O)CO
312344283	O=c1[nH]c(=O)c2nc3ccccc3nc2[nH]1
312344282	O=C1NC(=O)/C(=C/c2ccc(-c3ccc(F)cc3O)o2)S1
312344281	CC(C)NC[C@H](O)COc1ccc(CC(N)=O)cc1
312344280	CSc1nc(N)c2ncn([C@@H]3O[C@H](COP(=O)(O)OP(=O)(O)OP(=O)(O)O)C(O)[C@H]3O)c2n1
312344279	COc1cc(NS(C)(=O)=O)ccc1Nc1c2ccccc2nc2ccccc12
312344278	Nc1ccc(N2C(=O)c3ccccc3C2=O)c(Cl)c1
312344277	C=CCc1ccccc1OCC(O)CNC(C)C
312344276	Cc1cc([C@@H]2CCCN2C)on1
312344275	C[C@@H](c1ncncc1F)[C@](O)(Cn1cncn1)c1ccc(F)cc1F
312344274	CCN(CC)c1ncnc2c1ncn2[C@@H]1O[C@H](COP(=O)(O)OP(=O)(O)C(Br)(Br)P(=O)(O)O)[C@@H](O)[C@H]1O
312344273	CNC(=O)[C@H]1O[C@@H](n2cnc3c(NCc4ccc(N)cc4)ncnc32)[C@H](O)C1O
312344272	CN1CCc2cc(NC(=O)Nc3cccnc3)ccc21
312344271	O=Nc1c(-c2c(O)[nH]c3ccccc23)[nH]c2ccccc12
312344270	CCCn1c(=O)c2[nH]c(-c3ccc(S(=O)(=O)O)cc3)nc2n(CCC)c1=O
312344269	COC(=O)C1=C(C)NC(C)=C(C(=O)OC(C)(C)CN(C)CCC(c2ccccc2)c2ccccc2)C1c1cccc([N+](=O)[O-])c1
312344268	CC1=C(/C=C/C(C)=C/C=C/C(C)=C\C=C\C=C(C)/C=C/C=C(C)/C=C/C2=C(C)C(O)C(=O)CC2(C)C)C(C)(C)CC(=O)C1O
312344267	N=c1ccn2c(n1)O[C@H]1C(O)[C@@H](CO)O[C@H]12
312344266	C=CC[C@H](N)C(=O)O
312344265	Brc1c(Br)c(Br)c2[nH]cnc2c1Br
312344264	CC(C)(C)c1o[nH]c(=O)c1CC(N)C(=O)O
312344263	C#CC(N)CCC(=O)O
312344262	O=c1ccc2c(OCCCCc3ccccc3)c3ccoc3cc2o1
312344261	C#CCOC(=O)C1=CCCN(C)C1
312344260	Cn1c(=O)c2[nH]c(-c3ccc(S(=O)(=O)O)cc3)nc2n(C)c1=O
312344259	NC1CCN(O)C1=O
312344258	N[C@@H](CC(=O)O)C(=O)O
312344257	NCCc1ccc(S(=O)(=O)F)cc1
312344256	Cc1ncsc1CCCl
312344255	Nc1nc2c(nc(Br)n2C2OC3COP(=O)(O)O[C@@H]3C2O)c(=O)[nH]1
312344254	NC[C@@H]1O[C@H](C23CC4CC(CC(C4)C2)C3)Cc2c1ccc(O)c2O
312344253	OCCN1CCN(CCCN2c3ccccc3C=Cc3ccccc32)CC1
312344252	CC(N)C(=O)OC(C)(C)Cc1ccc(Cl)cc1
312344251	CN1C2CCC1CC(OC(c1ccccc1)c1ccccc1N)C2
312344250	CCCCC#Cc1nc(NC)c2ncn([C@@H]3O[C@H](CO)[C@@H](O)C3O)c2n1
312344249	CCC1(c2ccc(N)cc2)CCC(=O)NC1=O
312344248	Nc1ncnc2c1ncn2[C@@H]1O[C@H](CO)C(O)[C@H]1O
312344247	CCCCc1oc2ccccc2c1C(=O)c1cc(I)c(OCCN(CC)CC)c(I)c1
312344246	CC(C)NCC(O)COc1ccc(CC(N)=O)cc1
312344245	O=C1C=CC(=O)C=C1
312344244	NC1(C(=O)O)CCc2cc(C(=O)O)ccc21
312344243	Nc1ccc(CCNc2ncnc3c2ncn3C2OC(CO)C(O)C2O)cc1
312344242	NC1(C(=O)O)CCCCC1
312344241	Clc1ccc2c(c1)C(N1CCNCC1)=Nc1ccccc1O2
312344240	COc1ccc(C(=O)N2CCCC2=O)cc1
312344239	C[C@]12CC[C@@H]3c4ccc(O)cc4C[C@@H](CCCCCCCCCS(=O)CCCC(F)(F)C(F)(F)F)[C@H]3[C@@H]1CC[C@@H]2O
312344238	C=CCc1ccc([N+](C)(C)CCC(=O)CC[N+](C)(C)c2ccc(CC=C)cc2)cc1
312344237	CN(C)CCC=C1c2ccccc2CCc2ccccc21
312344236	NC(N)=NC(=O)c1nc(Cl)c(N)nc1N
312344235	COc1ccc2c(c1)c(CC(=O)O)c(C)n2C(=O)c1ccccc1
312344234	Clc1nccc2c1ccc1ccccc12
312344233	NC/C=C\C(=O)O
312344232	NC1[C@@H]2CN(c3nc4c(cc3F)c(=O)c(C(=O)O)cn4-c3ccc(F)cc3F)C[C@H]12
312344231	CCCCNc1c(C(=O)OCC)c(C)nc2c1cnn2CC
312344230	c1ccc(CN(Cc2ncc[nH]2)c2ccccc2)cc1
312344229	NC(N)=NC(=O)c1nc(Cl)c(N2CCCCCC2)nc1N
312344228	NN=C(N)N
312344227	O=c1[nH]cnc2[nH]ncc12
312344226	CC(=O)NCCc1c[nH]c2ccccc12
312344225	CC[C@H](NC(=O)c1c(C)c(-c2ccccc2)nc2ccccc12)c1ccccc1
312344224	CCCc1nn(C)c2c(=O)[nH]c(-c3cc(S(=O)(=O)N4CCN(C)CC4)ccc3OCC)nc12
312344223	CN1Cc2sccc2C(c2ccc(O)c(O)c2)C1
312344222	N[C@@]1(C(=O)O)CC[C@@H](C(=O)O)C1
312344221	CC(=O)NC[C@H]1CN(c2ccc(N3CCOCC3)c(F)c2)C(=O)O1
312344220	Fc1ccc([C@@H]2CCNC[C@H]2COc2ccc3c(c2)OCO3)cc1
312344219	NC[C@H](O)c1ccc(O)c(O)c1
312344218	CSc1nc(N)c2ncn([C@@H]3O[C@H](COP(=O)(O)OP(=O)(O)O)C(O)[C@H]3O)c2n1
312344217	CC(C)(C)c1onc(OCP(=O)(O)O)c1CC(N)C(=O)O
312344216	N[C@@H](CCCC(=O)O)C(=O)O
312344215	CC(=O)/C(C)=N/O
312344214	CC[C@H]1OC(=O)[C@H](C)C(O[C@H]2C[C@@](C)(OC)[C@@H](O)[C@H](C)O2)[C@H](C)[C@@H](OC2O[C@H](C)C[C@H](N(C)C)[C@H]2O)[C@](C)(O)C[C@@H](C)CN(C)[C@H](C)[C@@H](O)[C@]1(C)O
312344213	CC(=O)c1ccc(S(=O)(=O)NC(=O)NC2CCCCC2)cc1
312344212	C=CCn1c(=O)c2c(nc(-c3ccc(S(=O)(=O)O)cc3)n2C)n(C)c1=O
312344211	NC[C@H]1O[C@@H](n2cnc3c(N)ncnc32)[C@H](O)[C@@H]1O
312344210	CC1CCN=C(N)S1
312344209	Nc1ncnc2c1ncn2[C@@H]1O[C@@H]2COP(=O)(O)O[C@H]2[C@H]1O
312344208	CN(C)c1nc(N(C)C)nc(N(C)C)n1
312344207	NCCCCCC(=O)O
312344206	CC(=O)N[C@@H](CS)C(=O)O
312344205	NCCCP(=O)(O)O
312344204	NCC(O)(CS(=O)(=O)O)c1ccc(Cl)cc1
312344203	N=C(N)SCCN
312344202	NC(N)=NCCC[C@H](N)C(=O)O
312344201	CN1CCc2cccc3c2C1Cc1ccc(O)c(O)c1-3
312344200	CC(C)(C)[C@]1(O)CCN2C[C@H]3c4ccccc4CCc4cccc(c43)[C@@H]2C1
312344199	CC(C)c1c(C(=O)Nc2ccccc2)c(-c2ccccc2)c(-c2ccc(F)cc2)n1CC[C@@H](O)C[C@@H](O)CC(=O)O
312344198	COC(=O)[C@H]1[C@H]2C[C@@H]3c4[nH]c5cc(OC)ccc5c4CCN3C[C@H]2C[C@@H](OC(=O)c2cc(OC)c(OC)c(OC)c2)[C@@H]1OC
312344197	NC1(C(=O)O)CC1
312344196	O=C(O)c1cc2cc(F)ccc2[nH]1
312344195	N=C(N)c1ccc(N)cc1
312344194	COc1ccc(CNC(=O)/C=C/c2ccc3[nH]cc(CCN(C)C)c3c2)cc1
312344193	O=[N+]([O-])c1ccc(CNc2nc(NCc3cccc(C(F)(F)F)c3)nc3nc[nH]c23)cc1
312344192	NC(CP(=O)(O)O)C(=O)O
312344191	NCCCS(=O)(=O)O
312344190	O=c1cc(-c2ccc(O)cc2)oc2cc(O)cc(O)c12
312344189	NC(CCP(=O)(O)O)C(=O)O
312344188	Nc1ccc2c3c(cccc13)C(=O)NC2=O
312344187	NC(N)=NCCCCN=C(N)N
312344186	NCCc1c[nH]c2ccccc12
312344185	NCCCCN=C(N)N
312344184	CCS(=O)(=O)Nc1cccc(C(=C2CCCCC2)c2cnc[nH]2)c1
312344183	CC(=O)SCC[N+](C)(C)C
312344182	CCCCCCCCCC[Si](C)(C)CCC(=O)NC(Cc1ccc(C)cc1)c1ccccc1
312344181	Nn1nnc2ccccc21
312344180	O=C(O)/C=C/C(=O)O
312344179	O=C(O)C1=CC(=C(c2ccc(O)c(C(=O)O)c2)c2ccc(O)c(C(=O)O)c2)C=CC1=O
312344178	NCC(O)c1ccc(O)c(O)c1
312344177	C[N+]1(C)C2CCC1CC(OC(=O)C(CO)c1ccccc1)C2
312344176	O=C(O)CCCCCCCC(=O)O
312344175	NN=C(N)N
312344174	COC(=O)C1=CCCN(C)C1
312344173	CCN1C[C@@]2(COC)C3[C@@H](OC)C4[C@H]1C3([C@H](OC)C[C@H]2O)[C@@H]1C[C@]2(O)[C@@H](OC)[C@H](O)[C@@]4(OC(C)=O)[C@H]1[C@H]2OC(=O)c1ccccc1
312344172	c1cnc2cc3c(cc2n1)C1CNCC3C1
312344171	CCc1ccc(/C=C2/SC(=S)NC2=O)cc1
312344170	CCN(c1nc(N)c(C(=O)N=C(N)N)nc1Cl)C(C)C
312344169	CC(=O)NCCc1c[nH]c2ccc(O)cc12
312344168	NC(=O)c1cccc(N)c1
312344167	CN1C2CCC1CC(OC(=O)C(CO)c1ccccc1)C2
312344166	O=C(O)C1CCCNC1
312344165	CCNC(=O)N1CCN(CCCC(c2ccc(F)cc2)c2ccc(F)cc2)CC1
312344164	CC(=O)Nc1nnc(S(N)(=O)=O)s1
312344163	CC(=O)Oc1ccccc1C(=O)O
312344162	Nc1nc2c(ncn2COCCO)c(=O)[nH]1
312344161	Nc1c2c(nc3ccccc13)CCCC2
312344160	Nc1ncn([C@@H]2O[C@H](CO)[C@@H](O)[C@H]2O)c(=O)n1
312344159	Nc1nc(N)c2nc(CNc3ccc(C(=O)NC(CCC(=O)O)C(=O)O)cc3)cnc2n1
312344158	Nc1cc(Cl)c(NC2=NCCN2)c(Cl)c1
312344157	Nc1ccncc1
312344156	NCCCCC(=O)O
312344155	C[N+]1(C)C2CCC1CC(OC(=O)C(CO)c1ccccc1)C2
312344154	NCCCNCCSP(=O)(O)O
312344153	CC(=O)N[C@@H](Cc1c[nH]c2ccccc12)C(=O)OCc1cc(C(F)(F)F)cc(C(F)(F)F)c1
312344152	Cn1cnc([N+](=O)[O-])c1Sc1ncnc2nc[nH]c12
312344151	CC1=C(C)C(=O)C(CCCCC#CCCCC#CCO)=C(C)C1=O
312344150	CC(=O)OC(C)C[N+](C)(C)C
312344149	[N-]=[N+]=Nc1ccc(C(=O)CSC[C@H](NC(=O)CC[C@H](N)C(=O)O)C(=O)NCC(=O)O)cc1
312344148	O=C(O)[C@@H]1CCN1
312344147	CCN(CC)CCCCCCCCOC(=O)c1cc(OC)c(OC)c(OC)c1
312344146	Brc1ccc([C@H]2CN3CCSC3=N2)cc1
312344145	CN(Cc1cnc2nc(N)nc(N)c2n1)c1ccc(C(=O)N[C@@H](CCC(=O)O)C(=O)O)cc1
312344144	C[C@H](CCC(=O)NCCS(=O)(=O)O)C1CCC2C3C(C[C@H](O)C21C)C1(C)CC[C@@H](O)CC1C[C@H]3O
312344143	NC(CCCP(=O)(O)O)C(=O)O
312344142	CN(C)c1nc(N)c(C(=O)N=C(N)N)nc1Cl
312344141	CCc1ccc2c(-c3cccc(Cl)c3)nc(=O)n(CC)c2n1
312344140	Cc1cn([C@H]2CC(N=[N+]=[N-])[C@@H](CO)O2)c(=O)[nH]c1=O
312344139	Cn1c(=O)c2[nH]cnc2n(C)c1=O
312344138	CN(CC[C@@H](Oc1ccc(C(F)(F)F)cc1)c1ccccc1)CC(=O)O
312344137	Nc1nc(SCc2ccc([N+](=O)[O-])cc2)c2ncn([C@@H]3O[C@H](CO)C(O)[C@H]3O)c2n1
312344136	O=C(O)c1ccccc1Nc1ccccc1
312344135	CCCCC[C@H](CC(=O)NO)C(=O)N[C@H](C(=O)N1CCC[C@H]1CO)C(C)C
312344134	CCN(CC)CCNC(=O)c1ccc(NC(C)=O)cc1
312344133	NC(CCCCCP(=O)(O)O)C(=O)O
312344132	NOCC(=O)O
312344131	NC1C=CC=C(C(=O)O)C1
312344130	NCCCC(=O)O
312344129	NC12CC3CC(CC(C3)C1)C2
312344128	CC(N)=O
312344127	COc1ccc2[nH]c3c(c2c1)CCNC3
312344126	CC(N)(Cc1ccc(O)cc1)C(=O)O
251919990	O=S(=O)(c1ccc(OCc2ccccc2)cc1)c1ccccc1O																											63	5	0	30	0	0	5	0	0	40	61	0	0	0	0	0	0	0	30	25	25	0
251919989	CC(C)(c1ccc(O)c(-c2ccccc2)c1)c1ccc(O)c(-c2ccccc2)c1																											25	5	5	25	54	25	5	63	5	25	59	0	10	0	0	25	0	5	10	25	25	20
251919988	CCCC(O)C(O)CO																											30	0	0	0	0	0	0	0	0	0	0	0	0	0	0	0	0	30	0	0	0	0
251919987	CCc1cccc(CC)c1N(COC)C(=O)CS(=O)(=O)O																											0	0	0	0	0	0	0	0	0	0	0	0	0	0	0	0	0	0	0	0	0	0
251919986	C[As+](C)(C)CC(=O)O																											10	30	0	0	0	0	0	0	0	0	0	0	0	0	0	30	0	0	0	0	5	0
251919985	Clc1cc(Cl)c(-c2c(Cl)c(Cl)cc(Cl)c2Cl)cc1Cl																											0	0	0	20	0	0	0	0	0	0	0	0	0	0	0	10	0	5	0	5	10	43
251919984	CCc1cccc(CC)c1NC(=O)C(=O)O																											0	0	0	0	0	0	0	0	0	10	0	0	0	0	0	0	0	0	0	0	0	0
251919983	CSc1nnc(C(C)(C)C)c(=O)[nH]1																											62	0	0	0	0	0	0	0	0	0	0	0	0	0	0	0	0	0	0	0	30	0
251919982	BrCC(Br)c1ccccc1																											0	0	0	0	0	0	0	0	0	0	0	0	0	0	0	0	0	0	0	0	30	0
251919981	Cc1c(Cl)c(=O)oc2cc(O)ccc12																											0	52	46	0	30	20	54	0	0	55	58	0	0	0	0	49	0	42	0	0	10	0
251919980	Cc1ccc2sc3cccc(C)c3c2c1																											0	0	0	0	45	10	0	0	0	59	0	0	0	0	0	0	0	0	0	0	10	0
251919979	CC1=CC[C@@H](C(C)(C)O)CC1																											0	0	0	0	0	0	0	0	0	0	0	0	0	0	0	0	0	0	0	0	0	0
251919978	SCc1ccco1																											0	49	10	61	30	0	0	0	0	30	0	0	0	0	0	48	0	0	0	0	0	0
251919977	CC(C)=CCCC(C)CCOC(=O)C(C)C																											0	0	0	0	0	0	0	0	0	0	0	0	0	0	0	0	0	0	0	0	0	0
251919976	Cn1cccc1																											0	0	0	0	0	0	0	0	0	0	0	0	0	0	0	0	0	0	0	0	0	0
251919975	Oc1ccccc1Br																											0	0	0	0	0	0	0	0	0	0	0	0	0	0	0	0	0	0	0	0	0	0
251919974	CC(C=O)c1ccccc1																											0	0	0	0	0	0	0	47	0	0	0	30	0	0	0	0	0	0	0	0	0	0
251919973	CC=Cc1ccc(OC)c(OC)c1																											0	0	0	0	0	0	0	0	0	0	0	0	0	0	0	0	0	0	0	0	0	0
251919972	COc1ccc(OC)c(C=O)c1																											10	0	0	0	0	0	0	0	0	0	0	0	0	0	0	0	0	0	0	0	0	0
251919971	CC(=O)c1ccc(-c2ccccc2)cc1																											20	0	0	20	44	20	0	0	0	55	20	0	53	0	0	0	0	0	0	0	20	30
251919970	CCN(CC)c1cccc(C)c1																											10	0	0	0	0	0	0	5	0	0	0	0	0	0	0	0	0	0	0	0	0	0
251919969	COc1cccc(OC)c1O																											0	0	0	0	0	0	0	0	0	0	0	0	0	0	0	0	0	0	0	0	0	0
251919968	O=C(Cl)c1ccc(Cl)cc1Cl																											25	0	0	0	0	0	0	0	30	0	0	0	0	0	0	0	0	0	40	0	0	0
251919967	O=[N+]([O-])c1cc(Cl)ccc1Cl																											0	0	0	10	0	0	0	0	0	0	0	0	0	0	0	30	0	0	0	0	30	0
251919966	CCN(CC)C(=O)Cl																											0	0	0	0	0	0	0	0	0	0	0	0	0	0	0	0	0	0	0	0	0	0
251919965	CCOC(=O)[C@H](O)[C@@H](O)C(=O)OCC																											0	0	0	0	0	0	0	0	0	0	0	30	0	0	0	0	0	0	0	0	0	0
251919964	COc1ccc(C#N)cc1																											0	0	0	0	0	0	0	0	0	0	0	0	0	0	0	0	0	0	0	0	30	0
251919963	Cc1ccc(C(=O)Cl)cc1																											0	49	0	10	0	0	0	0	0	0	0	0	0	0	0	0	0	0	0	0	0	0
251919962	O=C1OCc2ccccc21																											0	0	0	0	0	0	0	0	0	0	0	0	0	0	0	0	0	0	0	0	0	0
251919961	N#Cc1ccccc1Cl																											10	0	0	0	0	0	0	0	0	0	0	0	0	0	0	0	0	0	0	0	30	0
251919960	CCOC=C(C(=O)OCC)C(=O)OCC																											0	0	0	0	0	0	0	0	0	0	0	0	0	0	0	0	0	0	0	0	0	0
251919959	Clc1ccc2c(Cl)ccnc2c1																											0	0	0	0	0	0	0	0	0	0	0	0	0	0	0	0	0	0	0	0	0	0
251919958	CCC(C)C(=O)OC																											0	0	0	0	0	0	0	0	0	0	0	0	0	0	0	0	0	0	0	0	0	0
251919957	CCn1c2ccccc2c2ccccc21																											0	0	0	0	50	20	0	0	0	54	0	0	0	0	0	0	0	0	0	0	0	0
251919956	C#CC1=C(C#C)C(=O)C(Cl)=C(Cl)C1=O																											10	0	0	0	0	0	0	0	5	0	0	0	0	0	0	25	0	0	0	0	30	0
251919955	Oc1cccc2c(O)cccc12																											61	57	0	30	46	10	5	0	5	52	25	0	0	0	0	52	0	0	0	25	55	0
251919954	Nc1c(Br)cc([N+](=O)[O-])cc1Br																											30	0	0	0	0	20	0	0	0	59	0	0	0	0	0	49	0	0	0	0	45	0
251919953	O=C1c2ccccc2C(=O)c2c(Cl)cccc21																											20	0	0	20	46	20	0	0	0	57	20	0	45	0	0	0	0	0	0	0	20	41
251919952	ClCCNCCCl																											0	0	0	0	0	0	0	0	0	0	0	0	0	0	0	0	0	0	0	0	30	0
251919951	O=c1oc(=O)c2ccc3c(=O)oc(=O)c4ccc1c2c43																											5	0	0	0	0	0	0	0	0	0	0	0	0	0	0	10	0	0	0	0	0	0
251919950	COS(=O)(=O)c1ccc(C)cc1																											0	0	0	0	0	0	0	0	0	0	0	0	0	0	0	0	0	0	0	0	0	0
251919949	CC(C)C(=O)Cl																											0	0	0	0	0	0	0	0	0	0	0	0	0	0	0	0	0	0	0	0	0	0
251919948	CC(C)CBr																											0	0	0	0	0	0	0	0	0	0	0	30	0	0	0	0	0	0	0	0	0	0
251919947	CCO[Si](C)(C)OCC																											10	0	0	0	0	0	0	0	0	10	0	30	0	0	0	0	0	0	0	0	30	0
251919946	CCCCOP(=O)(CCCC)OCCCC																											0	0	0	0	42	0	0	0	0	0	0	0	0	0	0	0	0	0	0	0	0	0
251919945	C=Cc1ccc(O)c(OC)c1																											0	0	0	0	0	0	0	0	0	0	0	0	0	0	0	25	0	0	0	0	0	0
251919944	ClC(c1ccccc1)(c1ccccc1)c1ccccc1																											0	5	0	20	45	10	0	0	0	54	0	0	0	0	0	30	0	0	0	45	20	30
251919943	N#Cc1ccc(O)cc1																											0	0	0	0	0	0	0	0	0	0	0	0	30	0	0	0	0	0	0	0	0	0
251919942	C=C(C)CCO																											0	30	0	10	0	0	0	0	0	0	0	0	0	0	0	50	0	0	0	0	0	0
251919941	C=C(C)CCCC																											0	0	0	0	0	0	0	0	0	0	0	0	0	0	0	30	0	0	0	0	0	0
251919940	Cc1cc(C)c(C(=O)P(=O)(c2ccccc2)c2ccccc2)c(C)c1																											25	0	10	0	62	10	5	0	0	54	30	0	0	0	0	56	0	0	0	25	25	20
251919939	Nc1ccc(Cl)cc1C(=O)c1ccccc1																											30	5	0	60	30	20	0	0	0	58	0	0	0	0	0	25	0	0	0	25	20	42
251919938	c1ccc(-c2nc3ccccc3[nH]2)cc1																											20	0	0	20	52	20	0	0	0	20	20	0	77	30	0	49	0	0	0	0	20	50
251919937	CC1=CP(=O)(c2ccccc2)CC1																											0	0	5	0	0	0	0	0	0	0	0	0	0	0	0	0	0	0	0	0	0	0
251919936	Clc1ccc(Oc2ccccc2)cc1																											0	0	0	0	0	0	0	0	0	0	0	0	0	0	0	0	0	0	0	0	0	0
251919935	Cc1c[nH]c(=O)[nH]c1=O																											0	0	0	0	0	0	0	0	0	0	0	0	0	0	0	0	0	0	0	0	0	0
251919934	CC(C)c1ccccc1N																											0	0	30	0	0	30	0	0	0	0	0	0	0	0	0	0	0	0	0	0	0	0
251919933	Nc1ccc(Cl)c([N+](=O)[O-])c1																											30	30	0	30	0	20	0	0	0	56	0	0	0	0	0	30	0	0	0	30	0	0
251919932	CCCCOCC																											0	0	0	0	0	0	0	0	0	0	0	0	0	0	0	0	0	0	0	0	0	0
251919931	O=c1cc[nH]cc1																											0	0	0	0	0	0	0	0	0	0	0	0	0	0	0	0	0	0	0	0	0	0
251919930	Clc1cccnc1																											0	0	0	0	0	0	0	0	0	0	0	0	0	0	0	0	0	30	0	0	0	0
251919929	Cc1cc(=O)[nH]c(=O)[nH]1																											0	0	0	0	0	0	0	0	0	0	0	0	0	0	0	0	0	0	0	0	0	0
251919928	Brc1cc(Br)cc(Br)c1																											0	0	0	0	0	0	0	0	0	0	0	0	0	0	0	0	0	30	0	0	0	0
251919927	CCC=C(C)C=O																											0	0	0	0	0	0	0	0	0	0	0	0	0	0	0	0	0	0	0	0	5	0
251919926	CCOC(=O)CN																											0	0	0	0	0	0	0	0	0	0	0	0	0	0	0	0	0	0	0	0	0	0
251919925	CC(=O)OC1CCCCC1																											0	0	0	0	0	0	0	0	0	0	0	0	0	0	0	0	0	0	0	0	0	0
251919924	O=[N+]([O-])c1ccc(CO)cc1																											0	0	0	0	0	0	0	0	0	0	0	0	0	0	0	0	0	0	0	0	30	0
251919923	NCc1ccco1																											0	0	0	30	0	0	0	0	0	0	0	0	0	0	0	0	0	0	0	0	30	0
251919922	CCOC(OCC)C(=O)c1ccccc1																											0	0	0	0	0	0	0	0	0	0	0	0	0	0	0	0	0	0	0	0	0	0
251919921	Cn1ccnc1																											0	0	0	0	0	0	0	0	0	0	0	0	0	0	0	0	0	0	0	0	0	0
251919920	Clc1nc2ccccc2s1																											0	0	0	0	0	0	0	0	0	0	0	0	0	0	0	0	0	0	0	0	0	0
251919919	O=C1Cc2ccccc2C1																											10	30	0	30	43	20	0	0	0	0	30	0	0	0	0	30	0	0	0	0	0	0
251919918	ClCc1ccccc1CCl																											25	0	0	10	30	10	0	0	0	56	0	0	0	0	0	0	0	0	0	0	30	0
251919917	CC=CCO																											0	0	0	0	0	0	0	0	0	0	0	0	0	0	0	0	0	0	0	0	0	0
251919916	Cn1c(=O)[nH]c2ncn(C)c2c1=O																											0	0	0	0	0	0	0	0	0	0	0	0	0	0	0	0	0	0	0	0	0	0
251919915	NC(=O)c1ccccc1Cl																											10	0	0	0	0	0	0	0	0	0	0	0	0	0	0	0	0	0	0	0	30	0
251919914	c1ccc([Sb](c2ccccc2)c2ccccc2)cc1																											61	30	46	30	47	30	0	0	30	30	10	0	0	0	0	55	0	0	0	58	30	0
251919913	CCCC(=O)OC(OC(=O)CCC)OC(=O)CCC																											10	0	0	20	0	0	0	0	0	10	0	0	0	0	0	0	0	0	0	0	10	0
251919912	Cc1cncc(C)c1																											0	0	0	0	0	0	0	0	0	0	0	0	0	0	0	10	0	0	0	0	0	0
251919911	C=CC(=O)O[C@@H]1C[C@H]2CC[C@]1(C)C2(C)C																											0	0	0	0	0	0	0	0	0	0	0	0	0	0	0	0	0	0	0	0	0	0
251919910	CC(=O)O[C@@H]1C[C@@H]2CC[C@@]1(C)C2(C)C																											0	0	0	0	0	0	0	0	0	0	0	0	0	0	0	0	0	0	0	0	0	0
251919909	CC(=O)c1ccccc1N																											0	0	0	0	0	0	0	0	0	0	0	0	0	0	0	30	0	0	0	0	0	0
251919908	CC(C)CCOCCC(C)C																											0	0	0	0	0	0	0	0	0	0	0	0	0	0	0	0	0	0	0	0	10	0
251919907	Oc1ccc(I)cc1																											25	0	0	0	0	20	0	0	0	0	0	0	0	0	0	50	0	30	0	5	10	0
251919906	c1ccc2c(c1)CCC2																											0	0	0	0	0	0	0	0	0	0	0	0	0	0	0	0	0	0	0	0	0	0
251919905	Cc1cc(C)c(C=O)c(C)c1																											10	0	0	10	0	0	0	0	0	0	0	0	0	0	0	0	0	0	0	0	0	0
251919904	C1COCCN1																											0	0	0	10	0	0	0	0	0	0	0	0	0	0	0	0	0	0	0	0	0	0
251919903	CCOCOCC																											0	0	0	0	0	0	0	0	0	0	0	0	0	0	0	0	0	0	0	0	0	0
251919902	CN(C)CCCl																											0	0	0	0	0	0	0	0	0	0	30	0	0	0	0	48	0	0	0	0	10	43
251919901	Nc1cccnc1N																											0	0	0	0	30	20	0	0	5	0	0	0	0	0	0	30	0	0	0	0	0	0
251919900	CC(CC(C)(C)C)CC(C)(C)CC(C)(C)C																											0	0	0	0	0	0	0	0	0	0	0	0	0	0	0	0	0	0	0	0	0	0
251919899	COCCC(=O)OC																											0	0	0	5	0	0	0	0	43	0	30	0	0	0	0	30	0	0	0	0	0	0
251919898	ClCCN1CCOCC1																											0	0	0	0	0	0	0	0	0	0	0	0	0	0	0	0	0	0	0	0	0	0
251919897	Nc1ccc(F)c([N+](=O)[O-])c1																											0	0	0	0	0	20	0	0	0	0	0	0	0	0	0	0	0	0	0	0	30	0
251919896	C[Si](C)O[Si](C)C																											0	0	0	0	0	0	0	0	0	10	0	30	0	0	0	0	0	0	0	0	10	0
251919895	CCN(CCC#N)c1ccc(N=Nc2ccc([N+](=O)[O-])cc2)cc1																											10	0	0	20	30	20	0	0	0	0	20	0	49	0	0	10	0	0	0	0	20	30
251919894	CSc1ccc(O)cc1C																											63	50	10	60	0	10	0	0	41	30	58	0	0	0	0	25	0	0	0	5	0	0
251919893	C=CC(=O)N(C)C																											0	0	0	0	0	0	0	0	0	0	0	0	0	0	0	0	0	0	0	0	30	0
251919892	O=C(c1ccccc1)C(Cl)Cl																											25	30	10	65	20	25	0	0	5	62	0	0	0	0	0	25	0	0	5	5	25	20
251919891	Nc1ccc(Oc2cccc(Oc3ccc(N)cc3)c2)cc1																											30	0	5	65	10	57	0	0	42	0	67	0	0	0	10	25	0	0	0	45	30	20
251919890	COc1nccnc1CC(C)C																											0	0	0	0	0	0	0	0	0	0	0	0	0	0	0	10	0	30	0	0	0	0
251919889	C=CC(=O)OCCN(CC)CC																											0	0	0	0	0	0	0	0	0	0	0	30	0	0	0	0	0	0	0	0	0	0
251919888	Clc1cccc(Cl)n1																											0	48	0	0	0	0	0	0	0	0	0	0	0	0	0	10	0	0	0	0	0	0
251919887	C=C(/C=C/C)C1=C(C)CCCC1(C)C																											0	0	0	30	0	20	0	0	0	0	0	0	0	0	0	30	0	0	0	0	41	0
251919886	CC(=[OH+])/C=C(/C)O																											0	0	0	0	0	0	0	0	0	0	0	0	0	0	0	0	0	0	0	0	0	0
251919885	C=CCOC(N)=O																											0	0	0	0	0	0	0	0	0	0	0	0	0	0	0	0	0	0	0	0	0	0
251919884	Cl[Sc](Cl)Cl																											30	0	0	30	0	0	0	0	0	0	0	0	0	0	0	30	0	0	0	0	0	0
251919883	OCCCS																											0	0	0	0	0	0	0	0	0	0	0	0	0	0	0	0	0	0	0	0	0	0
251919882	CC(C)(C)c1ccc(OC2CCCCC2O)cc1																											25	50	0	20	58	20	0	30	0	25	30	0	0	0	0	25	0	0	0	25	20	30
251919881	N#Cc1ccccc1N																											0	0	0	30	0	0	0	0	0	0	0	0	0	0	0	0	0	0	0	0	44	0
251919880	CN(C)c1ccc(C(=C2C=CC(=[N+](C)C)C=C2)c2ccccc2)cc1																											82	77	20	78	20	25	5	42	58	25	71	0	48	0	0	71	0	5	5	25	25	20
251919879	O=c1[nH]cccc1O																											0	0	0	0	0	20	0	0	0	0	0	0	0	0	0	0	0	0	0	25	0	0
251919878	CCC1CCCCC1																											0	0	0	0	0	0	0	0	0	0	0	0	0	0	0	0	0	0	0	0	0	0
251919877	C[C@]12CC[C@H](O)C[C@H]1CC[C@@H]1[C@@H]2C[C@@H](O)[C@]2(C)[C@@H](C3=CC(=O)OC3)CC[C@]12O																											0	30	10	0	0	25	0	0	0	20	20	41	0	0	0	0	0	25	30	10	25	20
251919876	CC(C)=CC1CC(C)CCO1																											0	30	0	0	0	0	0	0	0	0	0	0	0	0	0	0	0	0	0	0	0	0
251919875	CCOC(=O)OC(=O)OCC																											0	0	0	0	0	0	0	0	0	0	0	0	0	0	0	0	0	0	0	0	0	0
251919874	CC(C)=CCCC(C)O																											0	0	0	0	0	0	0	0	0	0	0	0	0	0	0	0	0	0	0	0	0	0
251919873	Cl[Dy](Cl)Cl																											0	0	0	62	0	0	0	0	0	0	0	0	0	30	0	56	0	0	0	0	30	0
251919872	O=CC1CC1																											0	0	0	0	0	0	0	0	0	0	0	0	0	0	0	0	0	0	0	0	0	0
251919871	Oc1ccc2c(c1)CCC2																											30	0	0	0	0	20	0	0	0	0	0	0	0	0	0	30	0	0	0	0	0	0
251919870	Nc1ccc(S(=O)(=O)Nc2nccs2)cc1																											0	0	0	0	0	0	0	0	0	0	0	0	0	0	0	0	0	0	0	0	0	0
251919869	O=c1cccc[nH]1																											0	0	0	0	0	0	0	0	0	10	0	0	0	0	0	0	0	0	0	0	0	0
251919868	N#CCc1ccc(Cl)cc1																											10	0	0	0	0	0	0	0	0	0	0	0	0	0	0	0	0	0	0	0	0	0
251919867	CC(=[OH+])/C=C(/C)O																											0	0	0	0	0	0	0	0	0	0	0	0	0	0	0	10	0	0	30	0	0	0
251919866	CC(=[OH+])/C=C(/C)O																											0	0	0	0	0	0	0	0	0	0	0	0	0	0	0	0	0	0	0	0	0	0
251919865	Cl[Eu](Cl)Cl																											0	0	0	0	0	0	0	5	5	0	0	0	0	0	0	53	5	0	0	0	0	0
251919864	COc1ccccc1C=O																											0	0	0	0	0	0	0	0	0	0	0	0	0	0	0	0	0	0	0	0	0	0
251919863	O=C(c1ccccc1)c1ccc(Cl)cc1																											30	51	5	0	30	0	0	0	0	30	0	0	0	0	0	0	0	0	0	0	20	30
251919862	Cn1[nH]nnc1=S																											0	51	0	0	0	0	0	0	0	0	0	0	0	0	0	30	0	0	0	0	0	0
251919861	CC(C)(c1ccc(Oc2ccc(N)cc2)cc1)c1ccc(Oc2ccc(N)cc2)cc1																											25	0	10	20	46	20	5	48	20	25	59	0	0	0	0	51	0	0	0	46	25	0
251919860	O=C(Cl)OCCOC(=O)Cl																											0	0	0	30	0	0	0	0	0	0	0	0	0	0	0	0	0	0	0	0	30	0
251919859	O=C1CCC(=O)N1																											0	0	0	0	0	0	0	0	0	0	0	0	0	0	0	0	0	0	0	0	0	0
251919858	O=C(Cl)c1ccc(Cl)cc1																											0	0	0	0	0	0	0	0	0	0	0	0	0	0	0	0	0	0	0	0	30	0
251919857	Cc1cccc(N(C)C)c1																											0	0	0	0	0	0	0	0	0	0	0	0	0	0	0	0	0	0	0	0	0	0
251919856	C=C1CC[C@H]2O[C@]2(C)CC[C@@H]2[C@@H]1CC2(C)C																											0	0	0	0	0	0	0	0	0	0	0	0	0	0	0	0	0	0	0	0	0	0
251919855	CCCCCCCCCCBr																											0	0	0	0	0	0	0	0	0	0	0	0	0	0	0	0	0	0	0	0	0	0
251919854	Cc1ccc(O)cn1																											0	0	0	0	0	0	0	0	0	0	0	0	0	0	0	0	0	0	0	0	0	0
251919853	C=COCCCC																											0	0	0	0	0	0	0	0	0	0	10	0	0	0	0	0	0	0	0	5	5	0
251919852	CCCCCCS																											0	0	0	0	0	0	0	0	0	0	0	0	0	0	0	0	0	0	0	0	10	0
251919851	C=COCCCl																											30	0	0	0	0	0	0	0	0	10	0	0	0	0	0	0	0	0	0	0	0	0
251919850	c1ccc(C[P+](c2ccccc2)(c2ccccc2)c2ccccc2)cc1																											25	0	10	62	0	25	30	0	0	25	74	0	0	0	0	57	0	0	40	47	25	20
251919849	Brc1ccccn1																											0	0	0	0	0	0	0	0	0	0	0	0	0	0	0	0	0	0	0	0	0	0
251919848	CN1CN(C)CN(C)C1																											0	0	0	0	0	0	0	0	0	0	0	0	0	0	0	0	0	0	0	0	0	0
251919847	Cc1cccc(C)n1																											0	5	0	0	0	0	0	0	0	0	0	0	0	0	0	10	0	0	0	0	0	0
251919846	CN1CCN(C)CC1																											0	30	0	10	0	0	0	0	0	0	0	0	0	0	0	30	0	0	0	0	0	0
251919845	CCCCCCCC(=O)OCC																											0	0	0	0	0	0	0	0	0	0	0	0	0	0	0	10	0	0	0	0	0	0
251919844	CCC(=O)OC/C=C(\C)CCC=C(C)C																											0	0	0	0	0	0	0	0	0	0	0	0	0	0	0	0	0	30	0	5	0	0
251919843	C#CC(O)CCC																											0	0	0	10	0	0	0	0	0	0	0	0	0	0	0	30	0	0	0	0	0	0
251919842	Cc1ccc(CCl)cc1																											0	0	0	0	0	0	0	0	0	0	0	0	0	0	0	0	0	0	0	0	0	0
251919841	CCCCCCCCCCc1ccccc1																											0	0	0	0	0	0	0	0	0	0	0	0	0	0	0	0	0	0	0	0	0	0
251919840	CC(=N[Si](C)(C)C)O[Si](C)(C)C																											0	0	0	0	0	0	0	0	0	0	0	0	0	0	0	0	0	0	0	0	0	0
251919839	CCCCOP(OCCCC)OCCCC																											0	0	0	0	41	0	0	0	0	0	0	0	0	0	0	0	0	0	0	0	0	0
251919838	C=Cc1ccncc1																											0	0	0	0	0	0	0	0	0	0	0	0	0	0	0	0	0	0	0	0	5	0
251919837	COc1cc2ncnc(Nc3cccc(Cl)c3)c2cc1OC																											30	10	0	0	0	20	0	0	0	10	30	0	0	0	0	30	0	0	0	30	50	0
251919836	NC(=O)c1ccc(N)nc1																											25	0	30	30	30	0	0	0	0	30	0	0	0	0	0	0	0	0	0	0	50	20
251919835	CC(c1ccccc1)(c1ccc(O)cc1)c1ccc(O)cc1																											25	55	0	60	46	47	47	44	0	59	20	0	0	0	30	25	0	0	0	68	25	20
251919834	Cc1ccc(C2OC[C@@H]3OC(c4ccc(C)cc4)O[C@H]([C@H](O)CO)[C@@H]3O2)cc1																											30	0	0	10	0	0	0	0	0	0	0	0	0	0	0	0	0	0	0	0	0	0
251919833	CCc1cccc(C)c1N(C(=O)C(=O)O)C(C)COC																											0	0	0	0	0	0	0	0	0	0	0	0	0	0	0	0	0	0	0	0	0	0
251919832	Oc1ccc(C2(c3ccc(O)c(C4CCCCC4)c3)CCCCC2)cc1C1CCCCC1																											25	0	5	25	20	25	5	60	30	25	25	0	0	0	0	25	0	5	10	25	25	20
251919831	c1ccc(-c2ccccc2-c2ccccc2)cc1																											30	30	10	20	47	10	0	0	30	55	30	0	0	0	0	25	0	0	40	45	30	0
251919830	CCc1ccccc1C																											0	0	0	0	0	0	0	0	0	0	0	0	0	0	0	0	0	0	0	0	0	0
251919829	O=C(O)c1cn(-c2ccc(F)cc2)c2cc(N3CCNCC3)c(F)cc2c1=O																											10	0	0	0	0	0	0	0	0	10	0	0	0	0	0	0	0	0	0	0	10	0
251919828	COC(=O)C=Cc1ccccc1																											0	0	0	20	0	0	0	0	0	0	30	0	0	0	0	25	0	0	0	0	0	0
251919827	CC(c1ccc(O)cc1)c1ccc(O)cc1																											30	0	5	20	47	10	0	5	43	63	0	0	0	0	45	30	0	48	0	50	10	0
251919826	Cc1cccc(C)c1C																											0	0	0	0	0	0	0	0	0	0	0	0	0	0	0	0	0	0	0	0	0	0
251919825	C1CCSC1																											0	0	0	10	0	0	0	0	0	0	0	0	0	0	0	30	0	0	0	0	0	0
251919824	CC1CCCCC1																											10	0	0	0	0	0	0	0	0	0	0	0	0	0	0	0	0	0	0	0	0	0
251919823	CC=Cc1ccc(OCC)c(O)c1																											0	30	0	20	0	20	0	0	30	0	0	0	43	0	0	0	0	0	0	0	20	0
251919822	CC1=CCC(=O)O1																											0	0	0	0	0	0	0	0	0	0	0	0	0	0	0	0	0	0	0	0	0	0
251919821	CC=CC(=O)OCC(C)C																											0	30	0	0	0	0	0	0	0	0	0	0	0	0	0	0	0	0	0	0	0	0
251919820	Cc1cnccn1																											0	0	0	0	0	0	0	0	0	0	0	0	0	0	0	0	0	0	0	0	0	0
251919819	CCC(=O)OCC=Cc1ccccc1																											0	0	0	0	0	0	0	0	0	0	0	0	0	0	0	0	0	0	0	0	30	10
251919818	CC(C)C(=O)OCc1ccccc1																											0	0	0	0	0	0	0	0	0	0	0	0	0	0	0	0	0	0	0	0	0	0
251919817	C=CC=CC=CCCCCC																											0	0	0	0	0	0	0	0	0	0	0	0	0	0	0	0	0	0	0	0	30	0
251919816	CCCCCCCC(OC)OC																											0	0	0	0	0	0	0	0	0	0	0	0	0	0	0	0	0	0	0	0	0	0
251919815	CCCCN(C)C																											0	0	0	0	0	0	0	0	0	0	0	0	0	0	0	0	0	0	0	0	0	0
251919814	C=CC(C)(C)O																											0	0	0	0	0	0	0	0	0	0	0	0	0	0	0	0	0	0	0	0	10	0
251919813	COc1cc(C(C)C)ccc1C																											0	30	0	10	0	0	0	0	0	0	0	0	0	0	0	25	0	0	0	0	30	0
251919812	CC(=O)OCC=C(C)CCC=C(C)CCC=C(C)C																											0	0	0	0	0	0	0	0	0	0	0	0	0	0	0	0	0	0	0	0	0	0
251919811	C=CC(=C)CC/C=C(\C)CCC=C(C)C																											0	0	0	0	0	0	0	0	0	0	0	30	0	0	0	53	0	0	0	0	10	0
251919810	CCC(=O)CC(C)CC																											0	0	0	0	0	0	0	0	0	0	0	0	0	0	0	0	0	0	0	0	0	0
251919809	COCc1c(C(C)C)nc(C(C)C)c(/C=C/[C@@H](O)C[C@@H](O)CC(=O)O)c1-c1ccc(F)cc1																											25	0	0	0	0	48	0	0	0	20	10	0	0	0	0	54	0	0	0	0	10	30
251919808	O=C(O)C[C@H](O)C[C@H](O)/C=C/c1c(C2CC2)nc2ccccc2c1-c1ccc(F)cc1																											25	0	0	0	0	0	0	0	0	10	0	0	0	0	0	0	0	0	0	0	10	0
251919807	C=CC(=O)OCCOC1C2CCC1C1CC=CC12																											0	0	0	30	0	0	0	0	0	0	0	0	0	0	0	0	0	0	0	0	0	0
251919806	CN(C)CCN1CCOCC1																											0	0	0	0	0	0	0	0	0	0	0	0	0	0	0	0	0	0	0	0	0	0
251919805	CC(C)(C)C1=CC(=O)C(C(C)(C)C)=CC1=O																											68	0	10	30	54	20	0	51	0	30	0	0	0	0	0	55	0	0	0	5	10	0
251919804	CCC(C)(OOC(C)(C)C)OOC(C)(C)C																											0	0	0	0	0	0	0	0	0	0	0	0	0	0	0	0	0	0	0	0	0	0
251919803	CO[Si](OC)(c1ccccc1)c1ccccc1																											63	30	0	5	0	30	0	0	30	0	30	0	0	0	0	25	0	0	0	0	30	0
251919802	C[N+](C)(C)CCCCCC[N+](C)(C)C																											0	0	47	30	0	30	0	0	0	0	0	0	0	0	0	10	0	0	0	0	0	0
251919801	CCC(C)c1cc(C(C)(C)C)cc(-n2nc3ccccc3n2)c1O																											0	0	0	0	30	0	0	0	0	10	0	0	0	0	0	10	0	0	0	0	0	0
251919800	Nc1ccc2c(S(=O)(=O)O)cccc2c1S(=O)(=O)O																											0	0	0	0	0	0	0	0	0	0	0	0	0	0	0	0	0	0	0	0	0	0
251919799	CCCCNc1ccc(NCCCC)c2c1C(=O)c1ccccc1C2=O																											0	64	0	0	0	0	0	0	0	0	0	0	30	0	0	0	0	0	0	0	30	0
251919798	CC[Hg]N1C(=O)C2C(C1=O)C1(Cl)C(Cl)=C(Cl)C2(Cl)C1(Cl)Cl																											25	5	10	25	20	25	5	0	48	25	10	0	49	0	0	25	0	0	46	25	10	55
251919797	CCCCCCCCCCCCS(=O)(=O)Cl																											0	0	0	0	0	0	0	0	0	0	0	0	0	0	0	0	0	0	0	0	0	0
251919796	CC(C)=NNC(N)=S																											30	30	10	30	10	25	0	0	30	10	30	0	0	0	0	54	0	0	0	25	49	10
251919795	CC(C)=CCC[C@H](C)CC=O																											0	0	0	0	0	0	0	0	0	0	0	0	0	0	0	0	0	0	0	0	0	0
251919794	C=C(C)C1CCC(C)CC1O																											0	0	0	0	0	0	0	0	0	0	0	0	0	0	0	0	0	0	0	0	0	0
251919793	CO[Si](CCCNCCNCCN)(OC)OC																											0	0	0	10	0	0	0	0	0	0	0	30	0	0	0	30	0	0	0	0	30	0
251919792	OCCC(O)CO																											0	0	0	0	0	0	0	0	0	0	0	0	0	0	0	0	0	0	0	0	0	0
251919791	O=C1C=CC(=O)N1c1cccc(N2C(=O)C=CC2=O)c1																											75	5	5	25	20	25	5	52	0	25	25	0	0	0	0	60	0	0	44	25	25	30
251919790	O=C(Cl)Oc1ccccc1																											0	0	0	0	0	0	0	0	0	0	0	0	0	0	0	0	0	0	0	0	30	0
251919789	N#C/C=C/c1ccccc1																											0	0	0	0	0	0	0	0	0	0	0	0	0	0	0	0	0	0	0	0	10	0
251919788	CC(C)OP(OC(C)C)OC(C)C																											30	52	0	0	0	0	0	0	0	0	0	0	0	0	0	0	0	0	0	0	10	30
251919787	CCCCCCCCCCCC(=O)Cl																											10	0	30	0	0	0	0	0	0	10	0	30	0	0	0	30	0	0	0	25	10	0
251919786	OC(Cc1ccccc1Cl)(Cn1cncn1)C1(Cl)CC1																											62	0	0	0	43	10	0	0	0	56	30	0	0	0	0	51	0	0	0	42	43	0
251919785	CC(C)(C)c1cc(CCC(=O)NCCCCCCNC(=O)CCc2cc(C(C)(C)C)c(O)c(C(C)(C)C)c2)cc(C(C)(C)C)c1O																											0	0	0	0	10	62	0	0	0	0	0	0	0	0	0	0	0	0	0	0	30	0
251919784	CCCCCCCCSCc1cc(C)c(O)c(CSCCCCCCCC)c1																											30	53	5	0	0	0	0	0	0	0	0	0	0	0	0	5	0	0	0	0	20	30
251919783	CCC[C@H](N[C@@H](C)C(=O)N1[C@H](C(=O)O)C[C@@H]2CCCC[C@@H]21)C(=O)OCC																											10	0	0	0	0	0	0	0	0	0	0	0	0	0	0	0	0	0	0	0	0	0
251919782	CCCCCc1ccc(O)cc1																											0	5	0	20	42	20	0	0	30	30	0	0	0	0	0	25	0	0	0	0	20	30
251919781	N#CCCOCCC#N																											0	30	0	10	0	0	0	0	0	0	0	0	0	0	0	48	0	0	0	0	0	0
251919780	CS(C)(=O)=O																											0	0	0	0	0	0	0	0	0	0	0	0	0	0	0	30	0	0	0	0	0	0
251919779	O=C[C@H](O)[C@H](O)[C@H](O)CO																											0	0	0	0	0	0	0	0	0	0	0	0	0	0	0	0	0	0	0	0	30	0
251919778	CO[Si](CCC1CCC2OC2C1)(OC)OC																											0	0	0	0	0	0	0	0	0	0	0	0	0	0	0	0	0	0	0	0	0	0
251919777	Oc1cc2ccccc2cc1O																											0	0	0	0	0	0	0	0	0	53	0	0	0	0	0	30	0	0	0	0	30	0
251919776	Nc1cc([N+](=O)[O-])cc(Cl)c1O																											0	0	0	0	0	20	0	0	0	0	0	0	0	0	0	0	0	0	0	0	30	0
251919775	CCNc1nc(NC(C)(C)C)nc(OC)n1																											0	0	0	0	44	20	0	0	0	0	0	0	0	0	0	52	0	0	0	0	0	0
251919774	CCOP(=S)(OCC)SCS(=O)(=O)C(C)(C)C																											0	30	0	10	0	0	0	0	30	30	0	0	0	0	0	25	0	0	0	0	30	0
251919773	C=C[Si](C)(C)Cl																											0	30	0	5	0	0	0	0	0	0	0	0	0	0	0	30	0	0	0	0	0	0
251919772	CCOC(=O)[C@H](C)O																											0	0	0	0	0	0	0	0	0	0	0	0	0	0	0	0	0	0	0	0	10	0
251919771	CCOP(=S)(OCC)SCS(=O)(=O)CC																											0	0	0	0	0	0	0	0	0	0	0	0	0	0	0	0	0	0	0	0	30	0
251919770	CCOP(=S)(OCC)SCCS(=O)(=O)CC																											0	0	0	30	44	20	0	0	0	0	0	0	0	0	0	25	0	0	0	40	30	0
251919769	CC1CCC(C(C)(C)O)CC1																											0	0	0	0	0	0	0	0	0	0	0	0	0	0	0	0	0	0	0	0	0	0
251919768	CCN(CC)c1ccc(N=Nc2ccccc2)cc1																											20	0	10	20	59	20	0	0	0	20	20	41	52	30	25	10	0	0	41	0	20	64
251919767	CCN(CC)c1ccc2c(c1)Oc1cc(N(CC)CC)ccc1C21OC(=O)c2ccccc21																											0	51	5	0	0	10	0	5	0	25	25	0	0	0	0	25	5	0	0	0	25	20
251919766	CCOB(OCC)OCC																											0	0	0	0	0	0	0	0	0	0	0	0	0	0	0	0	0	0	0	0	0	0
251919765	NC(=O)CCl																											0	30	0	0	0	10	0	0	0	10	0	0	0	0	0	25	0	0	0	30	30	0
251919764	CC/C=C\C/C=C\C/C=C\CCCCCCCC(=O)OC																											25	0	5	30	0	0	0	5	30	52	0	0	0	0	0	25	0	0	0	43	25	10
251919763	Cc1cc(C)c(O)c(C(C)(C)C)c1																											0	30	0	0	0	0	0	0	0	0	0	0	0	0	0	0	0	0	0	0	30	0
251919762	Cc1ccc(C=O)cc1																											0	30	0	0	0	0	0	0	0	0	0	0	0	0	0	0	0	0	0	0	0	0
251919761	N#Cc1c(-c2ccc(Cl)cc2)[nH]c(C(F)(F)F)c1Br																											88	57	10	71	20	25	5	0	0	25	76	0	0	0	0	63	0	0	0	5	81	20
251919760	CCCC(C)CCC(C)=O																											0	0	0	0	0	0	0	0	0	0	0	0	0	0	0	0	0	0	0	0	0	0
251919759	C/C=C/C(=O)C1=C(C)C=CCC1(C)C																											0	0	0	0	0	0	0	0	0	0	0	0	0	0	0	10	0	0	0	0	0	0
251919758	O=S(=O)(O)c1cc(S(=O)(=O)O)c2ccc3c(S(=O)(=O)O)cc(S(=O)(=O)O)c4ccc1c2c43																											0	0	0	0	0	0	0	0	0	0	0	0	0	0	0	0	0	0	0	0	0	0
251919757	COC(=O)N(C(=O)N1COC2(C(=O)OC)Cc3cc(Cl)ccc3C2=N1)c1ccc(OC(F)(F)F)cc1																											30	0	10	61	0	46	0	0	0	0	0	0	0	0	0	51	0	0	0	0	49	10
251919756	C/C(=C\c1ccc(C(=O)O)cc1)c1ccc2c(c1)C(C)(C)CCC2(C)C																											0	0	65	0	0	0	0	0	0	0	71	0	0	0	0	0	0	0	43	25	30	0
251919755	Cl[Sn](c1ccccc1)(c1ccccc1)c1ccccc1																											100	70	79	99	20	98	5	56	65	25	5	0	0	0	0	25	0	0	44	25	25	20
251919754	Cc1ccc(N=Nc2c(O)ccc3ccccc23)c(C)c1																											10	0	0	20	70	20	0	0	0	20	10	42	0	0	0	0	0	0	0	0	0	0
251919753	O=C1C=CC(=O)c2ccccc21																											25	5	10	25	20	25	5	5	56	25	25	0	25	0	0	25	0	5	47	25	25	20
251919752	CCC(O)CO																											0	0	0	0	0	0	0	0	0	0	0	0	0	0	0	10	0	0	0	0	0	0
251919751	N#Cc1ccc(C/C(=N\NC(=O)Nc2ccc(OC(F)(F)F)cc2)c2cccc(C(F)(F)F)c2)cc1																											0	5	0	0	0	20	5	0	0	0	0	0	0	0	0	0	0	0	0	0	30	0
251919750	Clc1ccc(-c2ccccc2)cc1																											0	0	0	0	0	0	0	0	0	0	0	0	0	0	0	0	0	0	0	0	0	0
251919749	Oc1c(Cl)c(Cl)c(Cl)c(Cl)c1Cl																											25	10	0	60	48	20	0	0	0	53	62	0	0	0	0	49	0	0	0	5	25	20
251919748	COP(=O)(CCC(=O)NCO)OC																											0	0	0	0	0	0	0	0	0	0	0	0	0	0	0	0	0	0	0	0	0	0
251919747	CC(=O)CC(N)=O																											0	0	0	0	0	0	0	0	0	0	0	0	0	0	0	10	0	0	0	0	0	0
251919746	O=C=NCc1cccc(CN=C=O)c1																											0	0	0	0	0	0	0	0	0	0	0	0	0	0	0	0	0	0	0	0	0	0
251919745	CC(c1cc(C(C)(C)C)cc(C(C)(C)C)c1O)c1cc(C(C)(C)C)cc(C(C)(C)C)c1O																											30	0	50	63	0	30	0	0	10	20	0	0	0	0	0	0	0	0	0	0	0	0
251919744	N#Cc1cc([N+](=O)[O-])ccc1N																											30	55	5	0	30	10	0	0	0	0	0	0	0	0	0	25	0	0	0	0	25	0
251919743	Nc1cc([N+](=O)[O-])ccc1Cl																											0	0	0	0	0	20	0	0	0	30	0	0	0	0	0	0	0	0	0	0	0	0
251919742	CC(C)C(=O)C(C)C																											0	0	30	0	0	30	0	0	0	0	0	0	0	0	0	0	0	0	0	0	0	0
251919741	Cc1ccc2n[nH]nc2c1																											0	0	0	0	0	10	0	0	0	0	0	0	0	0	0	0	0	0	0	0	0	0
251919740	ClC1=C(Cl)[C@]2(Cl)[C@H]3C[C@@H](Cl)[C@H](Cl)[C@H]3[C@@]1(Cl)C2(Cl)Cl																											0	0	0	0	0	0	0	0	0	0	0	0	0	0	0	10	0	0	0	0	10	0
251919739	CC1(C)[C@@H](C=C(Cl)Cl)[C@H]1C(=O)OCc1cccc(Oc2ccccc2)c1																											0	0	0	0	0	0	0	0	0	0	0	0	0	0	0	0	0	0	0	0	0	0
251919738	ClC1=C(Cl)[C@]2(Cl)[C@H]3C[C@H](Cl)[C@H](Cl)[C@H]3[C@@]1(Cl)C2(Cl)Cl																											0	0	0	0	0	0	0	0	0	0	0	0	0	0	0	0	0	0	0	0	0	0
251919737	CC(C)(C)c1n[nH]c(=O)n(N)c1=O																											0	0	0	0	0	0	0	0	0	0	0	0	0	0	0	0	0	0	0	0	0	0
251919736	CCc1cccc(C)c1N(C(=O)CS(=O)(=O)O)C(C)COC																											0	0	0	0	0	0	0	0	0	0	0	0	0	0	0	0	0	0	0	0	0	0
251919735	CCOC(=O)C1=NN(c2ccc(Cl)cc2Cl)C(C)(C(=O)OCC)C1																											63	0	0	0	47	0	0	30	0	54	30	0	0	0	0	30	0	0	0	5	41	10
251919734	CC(C)(C)C(O)C(Oc1ccc(-c2ccccc2)cc1)n1cncn1																											65	30	10	0	30	20	0	5	30	57	58	0	0	0	0	25	0	0	0	25	25	20
251919733	CCOCN(C(=O)CS(=O)(=O)O)c1c(C)cccc1CC																											0	0	0	0	0	0	0	0	0	0	0	0	0	0	0	0	0	0	0	0	0	0
251919732	O[Si](c1ccccc1)(c1ccccc1)c1ccccc1																											63	0	5	30	43	20	0	43	0	57	0	0	0	0	0	53	0	0	0	25	30	10
251919731	C[C@]12CC[C@H]3[C@@H](CC[C@H]4C[C@H](O)CC[C@@]43C)[C@@H]1CCC2=O																											25	5	5	30	0	0	0	0	0	5	57	43	0	0	0	30	0	0	0	25	25	20
251919730	CCC1(C)C(=O)N(Cl)C(=O)N1Cl																											0	0	0	0	0	0	0	0	0	0	0	0	0	0	0	0	0	0	0	0	0	0
251919729	COc1ccc([N+](=O)[O-])cc1O																											0	0	0	0	0	10	0	0	0	0	0	0	0	0	0	0	0	0	0	0	0	0
251919728	CC1(C)C(=O)N(CO)C(=O)N1CO																											0	0	0	0	0	0	0	0	0	0	0	0	0	0	0	0	0	0	0	0	0	0
251919727	O=S(O)O																											0	0	0	0	0	0	0	0	0	0	0	0	0	0	0	0	0	0	0	0	0	0
251919726	OC(Cc1ccccc1Cl)(Cn1[nH]cnc1=S)C1(Cl)CC1																											25	52	0	10	0	0	5	0	0	30	30	0	0	0	0	48	0	0	0	47	25	20
251919725	C[C@@H](Oc1ccc(Cl)cc1Cl)C(=O)O																											0	0	0	0	0	0	0	0	0	0	0	0	0	0	0	30	0	0	0	0	0	0
251919724	CCc1cc(C)cc(CC)c1-c1c(OC(=O)C(C)(C)C)n2n(c1=O)CCOCC2																											0	51	0	61	0	0	0	0	0	0	0	0	0	0	0	0	0	0	0	0	5	30
251919723	COc1cc(OC)nc(NC(=O)NS(=O)(=O)Nc2ccccc2C(=O)N(C)C)n1																											0	0	0	30	0	0	0	0	0	0	0	0	0	0	0	30	0	0	0	0	0	0
251919722	O=C(Nc1ccc([N+](=O)[O-])cc1)Nc1ccc([N+](=O)[O-])cc1																											66	0	0	0	0	0	0	0	0	30	30	0	0	0	0	0	0	0	0	0	49	0
251919721	O=C(NCc1ncc(C(F)(F)F)cc1Cl)c1c(Cl)cccc1Cl																											67	0	5	0	0	44	30	0	0	25	59	0	0	0	0	0	0	0	30	5	25	0
251919720	COC[C@H](C)N(C(=O)CCl)c1c(C)csc1C																											0	0	0	0	0	0	0	0	0	0	0	0	0	0	0	0	0	0	0	0	0	0
251919719	C/C(=N\NC(=O)Nc1cc(F)cc(F)c1)c1ncccc1C(=O)O																											0	0	0	10	0	10	0	0	0	0	0	0	0	0	0	10	0	0	0	0	0	0
251919718	CCc1c(C(=O)O)c(=O)cnn1-c1ccc(Cl)cc1																											0	0	0	0	0	0	0	0	0	0	0	0	0	0	0	0	0	0	0	0	10	0
251919717	CCSC(C)CC1CC(=O)C(/C(CC)=N/OC/C=C/Cl)=C(O)C1																											0	0	0	30	0	0	0	0	0	0	0	0	0	0	0	10	0	0	0	0	30	0
251919716	CCOc1nc(F)cc2nc(S(=O)(=O)Nc3c(Cl)cccc3C(=O)OC)nn12																											0	0	0	0	0	0	0	0	0	0	0	0	0	0	0	30	0	0	0	0	5	0
251919715	Cn1sccc1=O																											25	30	10	61	0	25	0	0	30	54	0	0	0	0	0	57	0	0	0	0	10	40
251919714	O=C(O)COc1ccc(Cl)cc1Cl																											0	30	0	0	0	0	0	0	0	0	0	0	0	0	0	0	0	0	0	0	0	0
251919713	COCC(=O)N(c1c(C)cccc1C)[C@H](C)C(=O)OC																											0	0	0	0	0	0	0	0	0	0	0	0	0	0	0	0	0	0	0	0	0	0
251919712	Cc1cc(Cl)ccc1O[C@H](C)C(=O)O																											0	0	0	0	0	0	0	0	0	0	0	0	0	0	0	0	0	0	0	0	0	0
251919711	CCS(=O)(=O)c1cccnc1S(=O)(=O)NC(=O)Nc1nc(OC)cc(OC)n1																											0	0	0	0	42	20	0	0	0	0	0	0	0	0	0	47	0	0	0	0	0	0
251919710	CNC(=O)Oc1cc(C)c(SC)c(C)c1																											30	0	0	0	42	20	0	5	43	54	57	30	0	0	0	51	0	0	0	5	0	0
251919709	CC1(C)[C@@H](/C=C(\Cl)C(F)(F)F)[C@H]1C(=O)O[C@H](C#N)c1cccc(Oc2ccccc2)c1																											63	0	0	30	0	0	0	0	0	0	0	0	0	0	0	0	0	0	0	0	45	0
251919708	Cc1ccc(S(=O)(=O)C(I)I)cc1																											25	10	10	71	20	25	5	56	48	25	64	0	0	0	0	25	49	5	41	25	25	20
251919707	Cc1ccc2nc3sc(=O)sc3nc2c1																											72	68	10	30	0	20	5	0	0	0	10	0	0	0	0	30	0	0	0	51	5	0
251919706	O=S(=O)(C(Cl)(Cl)Cl)C(Cl)(Cl)Cl																											25	0	10	68	20	25	5	5	30	25	30	0	0	0	0	57	0	5	42	25	25	20
251919705	CC1(C)COCN1																											0	0	0	10	0	0	0	0	0	0	0	0	0	0	0	30	0	0	0	0	0	0
251919704	Cl/C=C\CCl																											0	0	0	0	0	0	0	0	0	0	0	0	0	0	0	0	0	30	0	30	0	0
251919703	NC(=O)C1CO1																											0	0	0	0	0	0	0	0	0	0	0	30	0	0	0	0	0	0	0	0	0	0
251919702	O=P(O)(O)CN(CP(=O)(O)O)CP(=O)(O)O																											0	0	5	10	0	0	0	0	0	0	0	0	0	0	0	0	0	0	0	0	0	0
251919701	O=C(O)CN(CCCN(CC(=O)O)CC(=O)O)CC(=O)O																											30	0	0	0	0	0	0	0	0	0	0	0	0	0	0	30	0	0	0	25	0	0
251919700	C1=CCCC1																											0	0	0	0	0	0	0	0	0	0	0	0	0	0	0	0	0	0	0	0	0	0
251919699	CCCCCCCCCCCCCc1ccccc1																											0	0	0	0	0	0	0	0	0	0	0	0	0	0	0	10	0	0	0	0	0	0
251919698	CCCCCCCOC(=O)c1ccccc1C(=O)OCCCCCCC																											0	0	0	0	48	20	0	0	0	0	0	0	0	0	0	0	0	0	0	0	0	0
251919697	CCc1c(C)cc(N)c(CC)c1N																											0	5	0	0	41	20	0	0	0	0	0	0	0	0	0	0	0	0	0	0	0	0
251919696	CCCCCCCCCCCCCC[N+](C)(C)Cc1ccccc1																											40	30	10	30	0	25	5	30	0	25	40	0	0	0	0	25	0	0	0	25	25	20
251919695	CCCCCCCCCCCCCCCCCO																											0	0	0	0	0	0	0	0	0	0	0	0	0	0	0	0	0	0	0	0	0	0
251919694	CC(C)(C)c1cc(CCC(=O)OCCSCCOC(=O)CCc2cc(C(C)(C)C)c(O)c(C(C)(C)C)c2)cc(C(C)(C)C)c1O																											0	0	0	0	0	0	0	0	0	0	0	0	0	0	0	0	0	0	0	0	0	0
251919693	COP(N)(=S)OC																											0	0	0	0	0	0	0	0	0	0	0	0	0	0	0	0	0	0	0	0	0	0
251919692	C=CC/C=C/C/C=C/C/C=C/C																											0	0	0	0	0	0	0	0	0	0	0	0	0	0	0	0	0	0	0	0	10	0
251919691	Cc1cccc(OP(=O)(Oc2cccc(C)c2)Oc2cccc(C)c2)c1																											0	0	0	0	44	0	0	0	0	0	0	0	0	0	0	30	0	0	0	0	0	0
251919690	CCC(=O)O																											0	48	0	30	0	0	0	0	0	0	0	0	0	0	0	0	0	0	0	0	30	0
251919689	CC(C)(COCC1CO1)COCC1CO1																											30	0	0	20	0	0	0	0	30	0	0	0	0	0	0	49	0	0	0	0	30	0
251919688	Cc1cccc2c1ccc1ccccc12																											0	0	0	20	41	20	0	0	0	60	10	0	0	0	0	10	0	0	0	5	5	0
251919687	C=CC(C)C#N																											0	0	0	0	0	0	0	0	0	0	0	0	0	0	0	0	0	0	0	0	30	0
251919686	CN(C)c1ccc(C(=C2C=CC(=[N+](C)C)C=C2)c2ccccc2)cc1																											82	30	20	81	20	25	5	30	57	25	71	0	0	0	0	73	0	5	0	25	25	20
251919685	N#CCCO																											0	0	0	0	0	0	0	0	0	0	0	0	0	0	0	0	0	0	0	0	0	0
251919684	CC(O)C#N																											0	30	0	20	0	43	0	0	0	0	0	0	0	0	0	0	0	0	0	0	5	0
251919683	OCCN1CN(CCO)CN(CCO)C1																											10	0	0	10	0	0	0	0	0	30	0	0	0	0	0	0	0	0	0	0	0	0
251919682	CCOC(=O)CC(C)O																											0	0	0	0	0	0	0	0	0	0	0	0	0	0	0	0	0	0	0	30	0	0
251919681	Nc1c(Oc2ccccc2)cc(O)c2c1C(=O)c1ccccc1C2=O																											20	51	0	20	56	20	0	0	0	20	20	0	0	25	25	10	0	0	0	0	20	49
251919680	CCCCCCCCc1ccc(Nc2ccc(CCCCCCCC)cc2)cc1																											0	0	0	0	0	0	0	5	0	10	0	0	0	0	0	0	0	0	0	0	30	0
251919679	C=CC(=O)OCC(Br)CBr																											30	0	0	0	0	0	5	0	30	0	0	0	0	0	0	0	0	0	0	0	20	41
251919678	O=C1OC2(c3ccccc31)c1ccc(O)c(Br)c1Oc1c2ccc(O)c1Br																											0	0	5	0	0	0	0	20	47	0	0	0	0	0	0	0	20	5	45	5	30	0
251919677	COc1ccc(OC)c(N=Nc2c(O)ccc3ccccc23)c1																											10	5	10	20	58	20	5	10	0	25	10	0	25	0	0	0	0	0	42	5	10	41
251919676	CCOC(/C=C(\C)CCC=C(C)C)OCC																											0	0	0	0	0	0	0	0	0	0	0	0	0	0	0	0	0	30	0	30	0	0
251919675	OCCCCl																											0	0	0	0	0	0	0	0	0	0	0	0	0	0	0	0	0	0	0	0	0	0
251919674	CC(Cl)CN(C)C																											0	0	0	0	0	0	0	0	0	10	0	0	0	0	0	40	0	0	0	0	0	0
251919673	c1ccc2c(c1)-c1ccc3ccc4cccc5cc-2c1c3c45																											0	0	5	0	73	20	30	0	0	57	30	0	0	0	0	30	0	0	0	5	5	0
251919672	ClC1C(Cl)C(Cl)C(Cl)C(Cl)C1Cl																											25	51	10	62	0	0	0	43	0	30	0	0	0	0	0	25	0	0	0	0	25	20
251919671	CCOC(=O)c1ccccc1S(=O)(=O)NC(=O)Nc1nc(Cl)cc(OC)n1																											0	0	0	0	0	0	0	0	0	0	0	30	0	0	0	0	0	0	0	0	30	0
251919670	COCCc1ccc(OCC(O)CNC(C)C)cc1																											0	0	0	10	0	0	0	0	0	0	0	0	0	0	0	0	0	0	0	30	0	0
251919669	Oc1cccc(-c2ccccc2)c1																											20	49	0	20	45	20	0	0	0	60	10	0	30	0	0	48	0	30	0	30	20	30
251919668	CCC(C)c1ccccc1																											0	0	0	0	0	0	0	0	0	0	0	0	0	0	0	0	0	0	0	0	0	0
251919667	ClC(Cl)=C(c1ccc(Cl)cc1)c1ccccc1Cl																											0	5	10	30	48	10	0	0	30	58	0	0	0	0	0	0	0	0	30	50	30	0
251919666	CCOP(=O)(OCC)SCCSCC																											0	52	0	20	0	0	0	0	41	0	0	0	0	0	0	30	0	0	0	0	10	0
251919665	CCN(CC)c1ccc(C=O)c(O)c1																											5	0	0	10	41	20	0	0	0	64	0	40	0	0	0	30	0	0	0	5	30	0
251919664	OCCCc1cccnc1																											0	0	0	0	0	0	0	0	0	0	0	0	0	0	0	0	0	0	0	0	0	0
251919663	CCCCCCCC(C)=O																											0	0	0	0	0	0	0	0	0	0	0	0	0	0	0	0	0	0	0	0	10	0
251919662	CCCCCCCCC(C)=O																											0	0	0	0	0	0	0	0	0	0	0	0	0	0	0	0	0	0	0	0	0	0
251919661	COC(=O)c1ccc([N+](=O)[O-])cc1																											0	0	0	10	0	10	0	0	0	0	0	0	0	0	0	0	0	0	0	0	30	0
251919660	Oc1c(I)cc(I)cc1I																											25	0	10	30	0	0	0	0	0	0	30	0	0	0	0	30	0	5	0	25	43	20
251919659	CC1(C)[C@H]2CC[C@]1(C)C(=O)C2																											30	52	0	0	0	0	0	0	0	10	0	0	0	0	0	0	0	0	0	0	0	0
251919658	COc1cccc(O)c1																											0	0	0	0	0	10	0	0	0	0	0	0	0	0	0	0	0	0	0	0	0	0
251919657	CCc1cccc(CC)c1																											0	0	0	0	0	0	0	0	0	0	0	0	0	0	0	0	0	0	0	0	0	0
251919656	CC1CNCC(C)O1																											0	0	0	0	0	0	0	0	0	0	0	0	0	0	0	0	0	0	0	0	0	0
251919655	CCCC(C)C=O																											0	0	0	0	0	0	0	0	0	0	0	0	0	0	0	0	0	0	0	0	0	0
251919654	Nc1ccc([N+](=O)[O-])cc1Cl																											0	0	0	0	30	20	0	0	0	25	0	0	0	0	0	0	0	0	0	0	30	0
251919653	CCN(CC)c1ccc(C=O)cc1																											0	0	10	0	30	20	0	0	0	62	0	41	0	0	0	0	0	0	0	0	0	0
251919652	c1cc[nH]c1																											0	0	0	0	0	0	0	0	0	0	0	0	0	0	0	0	0	0	0	0	0	0
251919651	CCc1ccc(C)nc1																											0	0	0	0	0	0	0	0	0	0	0	0	0	0	0	0	0	0	0	0	0	0
251919650	O=[N+]([O-])c1ccc([N+](=O)[O-])cc1																											25	30	10	25	30	5	0	41	42	25	0	0	42	0	0	25	0	0	10	30	10	30
251919649	CCc1c(Br)c(Br)c(Br)c(Br)c1Br																											0	0	42	0	30	0	0	0	0	0	0	0	0	0	0	0	0	0	0	0	0	0
251919648	CC[N+](CC)(CC)Cc1ccccc1																											0	0	0	10	0	0	0	0	0	0	0	0	0	0	0	0	0	0	0	0	0	0
251919647	CC(=O)C=O																											0	0	0	0	0	0	0	0	0	0	0	0	0	0	0	0	0	0	0	0	0	0
251919646	N#CBr																											0	0	0	0	0	0	0	0	0	0	0	0	0	0	0	30	0	0	0	0	0	0
251919645	CC(=O)Nc1ccc(N=Nc2cc(C)ccc2O)cc1																											20	5	0	20	58	20	0	0	0	20	20	30	69	30	0	25	0	0	0	42	20	56
251919644	C=Cc1cccc(C)c1																											0	0	0	0	0	0	0	0	0	0	0	0	0	0	0	0	0	0	0	0	0	0
251919643	Nc1ccc(N)cc1																											0	0	0	10	0	0	0	0	0	0	0	30	0	0	0	0	0	0	0	0	0	0
251919642	CN(CCCC(=O)c1cccnc1)N=O																											0	0	0	0	0	0	0	0	0	0	0	0	0	0	0	0	0	0	0	0	0	0
251919641	CN(CCCC(O)c1cccnc1)N=O																											0	0	0	0	0	0	0	0	0	0	0	0	0	0	0	0	0	0	0	0	0	0
251919640	Brc1c(Br)c(Br)c(Oc2c(Br)c(Br)c(Br)c(Br)c2Br)c(Br)c1Br																											0	0	0	0	0	0	0	0	0	0	0	0	0	0	0	0	0	0	0	0	0	0
170466899	CCCCCCCC(=O)O																0	0	0	0	0	0	0	0	0	0	0	0	0	0	0	0	0	0	0	0	0	0	0	0	0	0	10	0	0	0	0	0	0
170466898	Cn1cnc2c(F)c(Nc3ccc(Br)cc3Cl)c(C(=O)NOCCO)cc21																0	20	0	0	0	0	0	0	0	0	0	79	0	0	10	0	20	0	0	0	58	0	0	0	0	0	0	0	0	0	0	0	0
170466897	CC(C)n1nc(-c2cc3cc(O)ccc3[nH]2)c2c(N)ncnc21																0	30	10	0	0	0	0	0	25	0	20	25	0	10	75	10	25	0	30	30	62	76	0	0	0	0	25	0	0	0	5	60	20
170466896	NC1(c2ccc(-c3nc4ccn5c(=O)[nH]nc5c4cc3-c3ccccc3)cc2)CCC1																5	0	25	0	0	0	25	0	5	0	0	78	0	20	25	10	25	0	10	0	25	0	0	0	0	0	66	0	0	42	10	25	10
170466895	CN1CCC(Nc2ncc3ncnc(Nc4ccc(F)c(Cl)c4)c3n2)CC1																20	64	10	58	50	59	20	55	20	60	53	25	30	46	64	20	25	71	5	0	55	0	0	0	0	0	56	0	25	42	10	10	30
170466894	CCCCC/C=C\C/C=C\C/C=C\C/C=C\CCCC(=O)NCC(=O)O																5	5	0	0	5	30	0	0	0	30	0	0	59	0	0	0	0	0	0	0	0	0	0	0	0	0	0	0	0	0	25	0	0
170466893	COc1ccccc1N1CCN(CCCCNC(=O)c2ccc(-c3ccc(C(C)=O)cc3)cc2)CC1																0	30	0	0	0	0	0	0	0	0	0	30	0	10	0	0	0	0	0	0	60	30	0	0	0	0	55	0	0	30	0	30	0
170466892	Cn1ccc2cc3c(cc21)CCN3C(=O)Nc1cccnc1																0	0	0	0	0	0	0	0	0	0	0	20	0	0	20	60	20	0	0	0	20	20	30	49	30	30	10	0	0	0	10	20	49
170466891	CC1(C)CO[C@@H](CC(=O)O)CN1																0	0	0	0	0	0	0	0	0	0	0	0	0	0	0	0	0	0	0	0	0	0	0	0	0	0	0	0	0	0	0	0	0
170466889	CN(C)CC[C@@H](c1ccc(Cl)cc1)c1ccccn1																0	0	0	0	0	0	0	0	0	0	0	10	0	0	0	0	0	0	0	0	0	0	0	0	0	0	30	0	0	0	0	0	0
170466888	Cc1nnc(C(=O)NC(C)(C)c2nc(C(=O)NCc3ccc(F)cc3)c(O)c(=O)n2C)o1																10	0	0	0	0	0	0	0	0	0	0	20	0	0	20	0	0	0	0	0	0	0	0	0	0	0	0	0	0	0	0	0	0
170466887	CCCCCN=C(N)N/N=C/c1c[nH]c2ccc(OC)cc12																25	0	25	5	5	5	25	5	25	5	5	25	56	20	25	20	25	5	0	10	25	25	0	0	0	0	58	0	5	30	25	25	20
170466886	NCCNc1cccc2ccccc12																0	0	0	0	0	0	0	0	0	0	0	0	0	0	61	0	0	0	0	0	0	0	0	0	0	0	0	0	0	0	0	0	0
170466885	CC(=O)Oc1ccc(C)cc1																0	0	0	0	0	0	0	0	0	0	0	0	0	0	0	0	0	0	0	0	0	0	0	0	0	0	0	0	0	0	0	0	0
170466884	CCC(C)(C)c1ccc(O)cc1																0	0	0	0	0	0	0	0	0	0	0	10	30	0	0	0	0	0	0	0	0	0	0	0	0	0	0	0	0	0	0	0	0
170466883	NC/C=C/C(=O)O																0	0	0	0	0	0	0	0	0	0	0	0	0	0	0	0	0	0	0	0	0	0	41	0	0	0	0	0	0	0	0	0	0
170466882	C[C@H]1CNCCc2ccc(Cl)cc21																0	0	0	0	0	0	0	0	0	0	0	0	0	0	0	0	0	0	0	0	0	0	0	0	0	0	0	0	0	0	0	0	0
170466881	Cc1ccc(S(=O)(=O)N[C@@H](CCCCN)C(=O)CCl)cc1																0	0	0	0	0	0	0	0	0	0	0	0	0	5	30	0	0	0	0	0	0	0	0	0	0	0	5	0	0	0	30	0	0
170466880	C=CCN1C[C@H](C)N([C@H](c2ccc(C(=O)N(CC)CC)cc2)c2cccc(OC)c2)C[C@H]1C																0	30	0	0	0	42	5	0	0	0	0	0	0	0	0	0	0	0	0	0	30	0	0	0	0	0	0	0	0	0	5	43	0
170466879	Cc1ccc(Cl)c(O)c1																0	0	0	0	0	0	0	0	5	0	0	0	0	0	0	0	0	0	0	0	0	0	0	0	0	0	0	0	0	0	0	0	0
170466878	CC(C)C[C@H](NC(=O)[C@H](CCc1ccccc1)NC(=O)CN1CCOCC1)C(=O)N[C@@H](Cc1ccccc1)C(=O)N[C@@H](CC(C)C)C(=O)[C@@]1(C)CO1																25	80	25	5	58	0	25	5	74	0	0	25	0	20	20	20	25	0	0	0	90	77	0	0	0	0	74	0	0	0	73	82	20
170466877	NNC(=O)c1ccncc1																0	0	0	0	0	0	0	0	30	0	0	0	0	0	0	0	0	0	0	0	0	0	0	0	0	0	0	0	0	0	0	0	0
170466876	N[C@@H](Cc1ccc(Oc2cc(I)c(O)c(I)c2)c(I)c1)C(=O)O																0	0	0	0	0	0	0	0	0	0	0	0	0	0	20	0	0	0	0	0	0	0	0	0	0	0	0	0	0	0	0	0	0
170466875	Nc1ccc(O)cc1																0	30	0	0	0	0	0	0	0	0	0	10	0	0	0	0	20	0	0	45	0	0	0	0	0	0	30	0	0	0	0	20	30
170466874	Cn1c(=O)c2[nH]cnc2n(C)c1=O																0	0	0	0	0	0	0	0	0	0	0	10	0	0	0	0	0	0	0	0	0	0	0	0	0	0	0	0	0	0	0	0	0
170466873	c1cc(CN2CCCCC2)cc(OCCCNc2nc3ccccc3s2)c1																30	0	0	0	0	0	0	0	10	0	0	65	53	10	30	0	20	0	5	0	25	61	0	0	0	0	56	0	0	30	45	0	0
170466872	CC(=O)OCC(=O)[C@@]1(O)[C@H](C)C[C@H]2[C@@H]3CCC4=CC(=O)C=C[C@]4(C)[C@@]3(F)[C@@H](O)C[C@@]21C																0	0	0	0	0	0	0	0	0	0	0	0	0	0	0	0	0	0	0	0	20	10	96	0	0	0	0	0	0	0	0	10	0
170466871	OCCCc1ccccc1																0	0	0	0	0	0	0	0	0	0	0	0	0	0	0	0	0	0	0	0	0	0	0	0	0	0	0	0	0	0	0	0	0
170466870	Oc1c(Br)cc(Br)cc1Br																5	5	0	0	0	0	0	0	0	0	0	10	0	0	0	0	0	0	0	0	0	0	0	0	0	0	0	0	0	0	0	0	0
170466869	O=C(C=Cc1ccc(O)c(O)c1)O[C@@H]1C[C@@](OC(=O)C=Cc2ccc(O)c(O)c2)(C(=O)O)C[C@@H](O)[C@@H]1O																0	10	0	0	0	0	0	0	0	0	0	0	0	0	0	0	0	0	0	0	0	0	0	0	0	0	0	0	0	0	0	0	0
170466868	FC(F)(F)c1ccccc1-n1ccnc1																0	0	0	0	0	5	0	0	0	0	0	10	0	0	0	0	10	0	0	0	0	0	0	0	0	0	0	0	0	0	0	0	0
170466867	COC(=O)[C@@H](N)CCCN/C(N)=N/[N+](=O)[O-]																0	0	0	0	0	0	0	0	0	0	0	0	0	0	0	0	0	0	0	0	0	0	0	0	0	0	0	0	0	0	0	0	0
170466866	CN(C(=O)Cc1ccccc1)[C@H]1CC[C@@]2(CCCO2)C[C@@H]1N1CCCC1																0	0	0	0	0	0	0	0	0	0	0	0	0	0	0	0	0	0	0	0	0	0	0	0	0	0	0	0	0	0	0	0	0
170466865	Cc1ncc(CO)c(C=O)c1O																0	10	0	0	0	0	0	0	0	0	0	0	0	0	0	0	0	0	0	0	0	0	0	0	0	0	0	0	0	0	0	0	0
170466864	C1CCC(NC2CCCCC2)CC1																0	0	0	0	0	0	0	0	0	0	0	0	0	0	0	0	0	0	0	0	0	0	0	0	0	0	0	0	0	0	0	0	0
170466863	CCOC(=O)c1cccnc1																0	0	0	5	0	0	0	0	0	0	0	10	0	0	0	0	0	0	0	0	0	0	0	0	0	0	0	0	0	0	0	0	0
170466862	O=C(O)c1cccc(-c2noc(-c3ccccc3F)n2)c1																5	30	0	0	0	0	0	0	0	0	0	20	0	0	30	81	20	0	0	0	20	67	42	92	30	30	79	0	0	0	0	20	74
170466861	O=C(CS)Nc1ccccc1																44	0	0	0	30	0	0	0	0	0	0	0	0	5	0	0	0	0	0	0	0	0	0	0	0	0	0	0	0	0	5	0	0
170466860	N#CC(C#N)=Cc1ccc(O)c(O)c1																0	30	0	0	0	0	0	0	0	0	0	30	0	0	20	0	0	0	0	30	0	0	0	30	0	0	51	0	0	0	0	20	0
170466859	CCN(Cc1ccc(Cl)nc1)/C(=C/[N+](=O)[O-])NC																0	0	0	0	0	0	0	0	0	0	0	0	0	0	0	0	0	0	0	0	0	0	0	0	0	0	0	0	0	0	0	0	0
170466858	Nc1ccc(N)cc1																0	57	0	0	0	0	0	0	5	0	0	20	0	0	20	46	20	0	0	45	10	0	0	0	0	0	10	0	0	0	0	20	43
170466857	CN(C)CCOC(c1ccccc1)c1ccccc1																0	0	0	0	0	0	0	0	0	0	0	0	50	0	0	0	0	0	0	0	0	0	0	0	0	0	0	0	0	0	0	0	0
170466856	CCOC(=O)[C@@](C)(N)Cc1ccc(O)c(O)c1																0	30	0	0	0	0	0	0	0	0	0	0	0	0	0	0	0	47	0	5	0	0	0	0	25	0	25	0	0	0	0	0	0
170466855	CCCCCCC(=O)CCCCCC/C=C/C[C@@H](O)[C@H](O)[C@@](N)(CO)C(=O)O																0	0	0	0	0	0	0	0	0	0	0	0	0	0	10	0	0	0	0	0	0	0	0	0	0	0	10	0	0	0	0	0	0
170466854	CC(O)CN1CCN(CC(=O)O)CCN(CC(=O)O)CCN(CC(=O)O)CC1																0	0	0	0	0	0	0	0	0	0	0	0	0	0	0	0	0	0	0	0	0	0	0	0	0	0	0	0	0	0	0	10	30
170466853	N[C@@H](Cc1ccc(O)cc1)C(=O)O																0	0	0	0	0	0	0	0	0	0	0	0	0	0	0	0	0	0	0	0	0	0	0	0	0	0	0	0	0	0	0	0	0
170466852	CC(O)C(=O)O																0	0	0	0	0	0	0	0	0	0	0	10	30	0	0	0	0	0	0	0	0	0	0	0	0	0	0	0	0	0	0	0	0
170466851	C[C@@H]1C[C@H]2[C@@H]3CCC4=CC(=O)C=C[C@]4(C)[C@@]3(F)[C@@H](O)C[C@]2(C)[C@@]1(O)C(=O)COC(=O)c1ccncc1																0	0	0	0	0	0	0	0	0	0	0	0	0	0	0	0	10	0	0	0	20	10	99	0	0	0	0	0	0	0	0	0	30
170466850	OC[C@]1(O)OC[C@@H](O)[C@H](O)[C@@H]1O																0	30	0	0	0	0	0	0	0	0	0	0	0	0	0	0	0	0	0	0	0	0	0	0	0	0	0	0	0	0	0	0	0
170466849	CC(=O)Oc1cccc(C)c1																0	0	0	0	0	0	0	0	0	0	0	0	0	0	0	0	0	0	0	0	0	0	0	0	0	0	0	0	0	0	0	0	0
170466848	O=c1c(-c2ccc(O)cc2)coc2cc(O)cc(O)c12																47	56	5	0	0	0	44	0	0	0	0	20	0	10	20	51	20	0	0	30	20	20	41	58	0	71	55	0	51	0	46	20	48
170466847	O=C(O)/C=C(\CC(=O)O)C(=O)O																0	0	0	0	0	0	0	0	0	0	0	10	0	0	0	0	0	0	0	0	0	0	0	0	0	0	10	0	0	0	0	0	0
170466846	Nc1ccncc1N																5	0	0	0	0	0	0	0	5	0	0	0	0	0	0	0	0	0	0	0	0	0	0	0	0	0	0	0	0	0	0	0	0
170466845	C[C@]12C[C@H](O)[C@H]3[C@@H](CCC4=CC(=O)CC[C@@]43C)[C@@H]1CC[C@@H]2C(=O)CO																0	0	0	0	0	0	0	0	0	0	0	0	0	0	0	0	0	0	0	0	20	0	59	0	0	0	64	0	0	0	0	0	0
170466844	CCOC(=O)c1ccccc1O																0	0	0	0	0	0	0	0	0	0	0	0	0	0	10	0	0	0	0	0	0	0	0	0	0	0	5	0	0	0	0	0	0
170466843	CCCCCCCCCCCC(=O)O[Sn](CCCC)(CCCC)OC(=O)CCCCCCCCCCC																5	69	25	0	49	0	25	5	5	0	0	25	0	43	63	0	30	0	0	0	60	0	0	0	30	0	0	0	0	0	48	47	10
170466842	CCCCCC(C=O)=Cc1ccccc1																0	0	0	0	0	0	0	0	0	0	0	0	0	0	0	0	0	0	0	0	0	0	0	0	0	0	0	0	0	0	0	0	0
170466841	CCC(=O)c1ccc2c(c1)N(CCCN(C)C)c1ccccc1S2																25	10	5	5	0	0	0	0	5	0	0	30	52	20	62	0	0	0	0	0	30	0	0	0	0	0	25	0	0	30	25	5	0
170466840	COP(=S)(OC)Oc1ccc(S(=O)(=O)N(C)C)cc1																0	0	0	0	0	0	0	0	0	0	0	0	0	0	10	0	20	0	0	0	0	0	0	0	0	0	0	0	0	0	0	0	0
170466839	Nc1ncnc2c1ncn2[C@@H]1O[C@@H]2COP(=O)(O)O[C@H]2[C@H]1O																0	0	0	0	0	0	0	0	0	0	0	0	0	0	0	0	0	0	98	0	0	0	0	0	0	0	0	100	0	10	0	0	0
170466838	Oc1ccc(/C=C/c2cc(O)cc(O)c2)cc1																0	56	0	0	0	0	42	0	0	0	0	20	0	0	10	48	20	0	0	44	20	10	40	72	0	41	25	0	43	0	5	20	61
170466837	C/C=C1\[C@H]2C=C(C)C[C@]1(N)c1ccc(=O)[nH]c1C2																0	0	0	0	0	0	0	0	0	0	0	0	0	0	0	0	0	0	0	0	0	0	0	0	0	0	0	0	0	0	0	0	0
170466836	O=C(Nc1ccc(Cl)c(Cl)c1)C1CC1																0	53	0	0	0	0	0	0	0	0	0	0	0	0	0	45	20	0	0	0	67	61	0	0	0	0	0	0	0	0	0	30	0
170466835	O=C(NOCC1CC1)c1ccc(F)c(F)c1Nc1ccc(I)cc1Cl																58	20	52	0	5	0	50	0	0	0	5	25	0	20	5	0	43	0	0	0	66	30	0	0	0	0	25	0	0	0	51	25	20
170466834	NNc1ccccc1																30	0	0	0	0	0	0	0	0	0	0	10	0	0	0	30	10	0	0	0	0	0	0	0	0	0	10	0	0	0	0	0	0
170466833	O=C1c2ccccc2C(=O)c2ccccc21																0	0	0	0	0	0	0	0	0	0	0	20	0	0	20	30	20	0	0	0	0	20	0	56	0	0	0	0	0	0	0	20	0
170466832	O=C(O)c1ccccc1-c1c2cc(Br)c(=O)c(Br)c-2oc2c(Br)c(O)c(Br)cc12																5	5	5	5	0	5	5	5	5	0	5	0	0	5	0	0	0	0	20	44	0	0	0	0	0	0	0	20	0	43	5	0	0
170466831	NCC(=O)O																0	0	0	0	0	0	0	0	0	0	0	0	0	0	0	0	0	0	0	0	0	0	0	0	0	0	0	0	0	0	0	0	0
170466830	OCC(O)CS																0	0	0	0	0	0	0	0	0	0	0	0	0	0	0	0	0	0	0	0	0	0	0	0	0	0	0	0	0	0	0	0	0
170466829	CN=C(NC#N)Nc1ccc(C2=NNC(=O)CC2C)cc1																0	0	0	0	0	0	0	0	0	0	0	0	0	0	0	0	0	0	30	0	0	0	0	0	0	0	0	0	0	0	0	0	0
170466828	Cc1ncc(CO)c(CN)c1O																0	0	0	0	0	0	0	0	0	0	0	10	0	0	0	0	0	0	0	0	0	0	0	0	0	0	5	0	0	0	0	0	0
170466827	CCOc1cc(NC(C)=O)ccc1C(=O)OC																0	0	0	0	0	0	0	0	0	0	0	0	0	0	0	0	10	0	0	0	0	0	0	0	0	0	0	0	0	0	0	0	0
170466826	COc1cc2c(N3CCN(C(=O)Nc4ccc(OC(C)C)cc4)CC3)ncnc2cc1OCCCN1CCCCC1																0	51	0	0	0	0	0	0	0	0	0	64	0	0	30	0	25	0	0	0	0	0	0	0	0	0	25	0	0	0	0	10	47
170466825	COC[C@H](c1ccc(C(F)(F)F)cc1)N1CCN(C2(C)CCN(C(=O)c3c(C)ncnc3C)CC2)C[C@H]1C																0	30	0	0	0	0	0	0	0	0	0	0	0	0	0	0	0	0	0	0	0	0	0	0	0	0	0	0	0	0	0	30	0
170466824	CCCC(=O)O[C@]1(C(=O)CC)CC[C@H]2[C@@H]3CCC4=CC(=O)CC[C@]4(C)[C@H]3[C@@H](O)C[C@@]21C																5	0	0	0	0	0	0	0	0	0	0	69	0	0	62	0	0	0	0	0	20	0	97	0	0	0	52	0	0	0	30	10	0
170466823	OC[C@H]1O[C@H](O[C@]2(CCl)O[C@H](CCl)[C@@H](O)[C@@H]2O)[C@H](O)[C@@H](O)[C@H]1Cl																0	0	0	0	0	0	0	0	0	0	0	0	0	0	0	0	0	0	0	0	0	0	0	0	0	0	0	0	0	0	0	0	0
170466822	O=C(O)c1ccccn1																0	0	0	0	0	0	0	0	0	0	0	0	0	0	0	0	0	0	0	0	0	0	0	0	0	0	0	0	0	0	0	0	0
170466821	CCS(=O)(=O)C(C)(C)S(=O)(=O)CC																0	0	0	0	0	0	0	0	0	0	0	0	0	0	0	0	0	0	0	0	0	0	0	0	0	0	0	0	0	0	0	0	0
170466820	CN(C)CCc1ccc(O)cc1																0	0	0	0	0	0	0	0	0	0	0	0	0	0	0	0	0	0	0	0	0	0	0	0	0	0	10	0	0	0	0	0	0
170466819	Cc1cc(OCCOCC[N+](C)(C)Cc2ccccc2)ccc1C(C)(C)CC(C)(C)C																0	51	5	5	5	0	5	5	25	5	5	30	51	10	25	0	0	0	50	0	25	60	0	0	0	0	59	0	0	0	25	48	20
170466818	NC(=O)c1cc([N+](=O)[O-])cc([N+](=O)[O-])c1																0	53	0	0	0	0	0	0	0	0	0	0	0	0	0	0	0	0	0	0	0	0	0	0	0	0	0	0	0	0	0	0	0
170466817	O=c1c(O)c(-c2ccc(O)c(O)c2)oc2cc(O)cc(O)c12																10	30	0	0	0	0	0	0	0	0	0	0	0	0	20	0	0	0	0	5	30	0	0	50	0	30	25	0	30	0	0	20	30
170466816	C=C(C)[C@H]1Cc2c(ccc3c2O[C@@H]2COc4cc(OC)c(OC)cc4[C@@H]2C3=O)O1																54	69	0	0	0	0	52	0	5	0	0	91	30	20	66	0	25	0	46	0	25	87	0	0	0	0	83	0	0	0	49	25	0
170466815	NCCc1ccc(O)cc1																0	0	0	0	0	0	0	0	0	0	0	0	0	5	0	0	0	0	0	0	0	0	0	0	0	0	0	0	0	0	0	0	0
170466814	O=c1cc(CO)occ1O																0	0	0	0	0	0	0	0	0	0	0	10	0	0	0	0	0	0	0	0	0	0	0	0	0	0	0	0	0	0	0	0	0
170466813	C[C@H]1C(=O)O[C@@H]2CCN3CC=C(COC(=O)[C@](C)(O)[C@]1(C)O)[C@H]23																0	0	0	0	0	0	0	0	0	0	0	0	0	0	0	0	0	0	0	0	0	0	0	0	0	0	0	0	0	0	0	0	0
170466812	C/C=C/C[C@@H](C)[C@@H](O)[C@H]1C(=O)N[C@@H](CC)C(=O)N(C)CC(=O)N(C)[C@@H](CC(C)C)C(=O)N[C@@H](C(C)C)C(=O)N(C)[C@@H](CC(C)C)C(=O)N[C@@H](C)C(=O)N[C@H](C)C(=O)N(C)[C@@H](CC(C)C)C(=O)N(C)[C@@H](CC(C)C)C(=O)N(C)[C@@H](C(C)C)C(=O)N1C																5	63	5	5	0	0	5	5	0	0	0	25	0	5	30	0	10	0	0	0	59	61	0	0	0	0	56	0	0	0	48	48	20
170466811	CC(C)Oc1ccc2c(=O)c(-c3ccccc3)coc2c1																30	30	0	0	0	0	0	0	0	0	0	20	0	0	20	61	20	0	0	0	20	20	0	71	45	30	20	0	0	0	0	20	56
170466810	COP(=S)(OC)SCN1C(=O)c2ccccc2C1=O																0	0	0	0	0	0	0	0	0	0	0	10	0	0	0	0	30	0	0	0	56	0	0	0	0	0	30	0	0	0	10	0	0
170466809	C=CCOC(Cn1ccnc1)c1ccc(Cl)cc1Cl																0	5	0	5	45	41	46	0	0	0	5	30	55	0	0	30	20	0	0	0	59	30	0	0	0	0	52	0	0	0	48	44	20
170466808	COCC(=O)N(c1c(C)cccc1C)C(C)C(=O)OC																0	0	0	0	0	0	0	0	0	0	0	0	0	0	0	0	0	0	0	0	0	0	0	0	0	0	0	0	0	0	0	0	0
170466807	COP(=S)(OC)Oc1ccc(SC)c(C)c1																0	0	0	0	0	0	0	0	0	0	0	10	0	0	20	47	20	0	10	0	60	0	0	0	0	0	0	0	0	30	0	0	0
170466806	CCNc1nc(Cl)nc(NCC)n1																0	0	0	0	0	0	0	0	0	0	0	0	0	0	30	0	0	0	0	0	0	0	0	0	0	0	30	0	0	0	0	0	0
170466805	O=C(O)C(Cl)Cl																0	0	0	0	0	0	0	0	0	0	0	0	0	0	0	0	0	0	0	0	0	0	0	0	0	0	0	0	0	0	0	0	0
170466804	O=c1cc[nH]c(=S)[nH]1																0	0	0	0	0	0	0	0	0	0	0	0	0	0	0	0	0	0	0	0	0	0	0	0	0	0	0	0	0	0	0	0	0
170466803	OCc1cccnc1																0	0	0	0	0	0	0	0	0	0	0	0	0	0	0	0	0	0	0	0	0	0	0	0	0	0	10	0	0	0	0	0	0
170466802	CN(C)C(=O)Nc1ccc(Cl)c(Cl)c1																0	0	0	0	0	0	0	0	0	0	0	0	0	0	10	30	20	0	0	0	57	0	0	0	0	0	0	0	0	0	0	0	0
170466801	Cc1c(C(=O)O)c(O)cc2c1C(=O)c1c(O)c([C@@H]3O[C@H](CO)[C@@H](O)[C@H](O)[C@H]3O)c(O)c(O)c1C2=O																0	10	0	0	0	0	0	0	0	0	0	0	0	0	0	0	0	0	0	5	0	0	0	0	0	0	0	0	0	0	0	0	0
170466800	Cc1cc2c(C(C)C)c(O)c(O)c(C=O)c2c(O)c1-c1c(C)cc2c(C(C)C)c(O)c(O)c(C=O)c2c1O																25	20	25	5	5	0	25	5	25	0	5	70	0	20	20	0	25	5	0	30	25	25	0	0	0	0	25	0	0	0	55	25	20
170466799	COc1ccc2c(c1OC)CN1CCc3cc4c(cc3C1C2)OCO4																0	0	0	0	0	0	0	0	0	0	0	0	0	0	0	51	20	0	0	0	55	30	0	0	0	0	54	0	0	0	5	43	20
170466798	CC(=O)Oc1ccc(C2(c3ccc(OC(C)=O)cc3)C(=O)Nc3ccccc32)cc1																30	0	0	0	0	0	0	0	0	0	0	0	71	0	30	0	65	0	0	0	77	75	0	0	0	0	49	0	0	30	44	0	0
170466797	CC(=O)Nc1ccc(O)cc1																0	0	0	0	0	0	0	0	0	0	0	0	0	0	0	0	0	0	0	0	0	0	0	0	0	0	0	0	0	0	0	0	0
170466796	CC(=O)OCC(=O)[C@@]1(O)CCC2C3CCC4=CC(=O)CC[C@]4(C)C3[C@@H](O)C[C@@]21C																0	0	0	0	0	0	0	0	0	0	0	0	0	0	0	0	0	0	0	0	20	0	70	0	0	0	30	0	0	0	0	0	0
170466795	NCCS																0	0	0	0	0	0	0	0	0	0	0	0	0	0	0	0	0	0	0	0	0	0	0	0	0	0	0	0	0	0	0	0	0
170466794	N[C@@H](Cc1cc(I)c(O)c(I)c1)C(=O)O																0	0	0	0	0	0	0	0	0	0	0	0	0	0	0	0	0	0	0	0	0	0	0	0	0	0	0	0	0	0	0	0	0
170466793	Cc1c(-c2ccc(O)cc2)n(Cc2ccc(OCCN3CCCCCC3)cc2)c2ccc(O)cc12																25	0	25	42	5	0	25	0	25	5	0	25	5	0	25	20	25	5	0	44	25	96	0	0	0	0	54	0	5	30	88	25	20
170466792	CC(C)(C)C(=O)OCOC(=O)C1N2C(=O)CC2S(=O)(=O)C1(C)C																57	20	68	0	0	0	0	0	51	0	20	10	10	20	0	0	0	0	0	0	0	0	0	0	0	0	0	0	0	0	48	0	0
170466791	CCCCCCCCCCCCOCCOCCOCCOCCOCCOCCOCCOCCOCCO																25	59	5	0	5	0	25	0	5	0	0	25	5	20	30	0	10	0	10	10	66	68	0	0	0	0	56	0	0	0	48	47	10
170466790	CC(C)c1cc2c(cc1S(=O)(=O)O)[C@@]1(C)CCC[C@@](C)(C(=O)O)[C@@H]1CC2																0	0	0	0	0	0	0	0	0	0	0	10	0	0	0	0	0	0	0	0	0	0	0	0	0	0	0	0	0	0	0	0	0
170466789	O=C1CC2(CCCC2)CC(=O)N1CCNCC1COc2ccccc2O1																0	0	0	0	0	0	0	0	0	0	0	0	0	0	10	0	0	0	0	0	0	0	0	0	0	0	0	0	0	0	0	0	0
170466788	COc1cc(Nc2c(C#N)cnc3cc(OCCCN4CCN(C)CC4)c(OC)cc23)c(Cl)cc1Cl																25	30	25	5	30	5	25	0	25	0	5	25	0	20	65	0	25	0	10	52	58	62	0	0	0	0	25	0	0	30	25	20	45
170466787	OCCc1ccccc1																0	0	0	0	0	5	0	0	5	0	0	10	0	0	0	0	0	0	0	0	0	0	0	0	0	0	0	0	0	0	0	0	0
170466786	COc1cc(C=O)ccc1O																0	0	0	0	0	0	0	0	0	0	0	0	0	0	0	0	0	0	0	0	0	0	0	0	0	0	0	0	0	0	10	0	0
170466785	Cc1cc(C(C)(C)C)c(O)c(C(C)(C)C)c1																0	10	0	0	0	0	0	0	0	0	0	5	5	30	0	0	0	0	0	0	0	0	0	0	0	0	0	0	0	0	0	0	0
170466784	COC(=O)/C=C\C(=O)OC																0	49	0	0	0	0	0	0	0	0	0	0	0	0	0	0	0	0	0	0	0	0	0	0	0	0	0	0	0	0	0	0	0
170466783	CN(C(=O)C(Cl)Cl)c1ccc(OC(=O)c2ccco2)cc1																0	30	0	0	0	0	0	0	0	0	0	0	0	20	0	0	0	0	0	0	30	0	0	0	0	0	0	0	0	0	5	0	0
170466782	O=C(O)Cc1ccc(OCCNC[C@H](O)c2ccccc2)cc1																0	0	30	0	43	0	0	5	0	0	0	0	51	20	20	0	0	0	0	0	0	0	0	0	0	0	25	0	0	0	0	0	0
170466781	NCc1ccccc1Sc1ccccc1CO																0	0	0	0	0	0	0	0	0	0	0	0	0	0	0	0	0	0	0	0	0	0	0	0	0	0	0	0	0	0	0	0	0
170466780	CCCCOC(=O)CCCCCCCCC(=O)OCCCC																0	0	0	0	0	0	0	0	0	0	0	10	0	0	0	0	0	0	0	0	0	0	0	0	0	0	0	0	0	0	0	10	0
170466779	C=C(C)C(=O)OCC(O)CO																0	0	0	0	0	0	0	0	0	0	0	0	0	0	0	0	0	0	0	0	0	0	0	0	0	0	0	0	0	0	0	0	0
170466778	NC(N)=NN=C(C=Cc1ccc([N+](=O)[O-])o1)C=Cc1ccc([N+](=O)[O-])o1																5	76	75	30	50	30	25	0	25	0	0	25	69	10	25	20	25	5	5	30	77	25	0	0	25	0	25	0	0	30	60	25	20
170466777	CN1CC(=O)N=C1N																0	0	0	0	0	0	0	0	0	0	0	10	0	0	0	0	0	0	0	0	0	0	0	0	0	0	0	0	0	0	0	0	0
170466776	Cc1nc(N)nc(N)c1-c1ccc(Cl)c(Cl)c1																25	58	0	0	0	0	25	0	0	0	0	0	51	5	0	0	62	0	0	52	60	61	0	0	0	0	55	0	0	0	25	55	20
170466775	O=Cc1ccc(O)c(O)c1O																0	53	25	0	43	0	5	5	0	0	0	0	55	5	10	0	0	0	0	0	0	25	0	0	0	0	25	0	0	0	5	30	0
170466774	OC1(c2ccccc2)CCNCC1																0	0	0	0	0	0	0	0	0	0	0	0	0	0	0	0	0	0	0	0	0	0	0	0	0	0	0	0	0	0	0	0	0
170466773	O=C(O)c1ccc(=O)[nH]c1																0	0	0	0	0	0	0	0	0	0	0	0	0	0	0	0	0	0	0	0	0	0	0	0	0	0	0	0	0	0	0	0	0
170466772	COc1cc2c(cc1OC)C(=O)CC2																0	0	0	0	0	0	0	0	0	0	0	10	0	0	61	0	10	0	0	0	0	60	0	0	0	0	30	0	0	0	0	0	0
170466771	COC(=O)c1cc(Cl)c(NC(C)=O)cc1OC																0	0	0	0	0	0	0	0	0	0	0	0	0	0	0	0	0	0	0	0	0	0	0	0	0	0	0	0	0	0	0	0	0
170466770	ClCc1cccc(Cl)c1																0	0	0	0	0	0	0	0	0	0	0	0	0	0	0	0	0	0	0	0	0	0	0	0	0	0	0	0	0	0	0	0	0
170466769	Cc1ccc(-c2ccccc2C#N)cc1																0	0	0	0	0	0	0	0	0	0	0	0	0	0	20	0	0	0	0	0	58	0	0	0	0	0	0	0	0	0	0	0	0
170466768	CC(=O)OC[C@H]1O[C@@H](OC(C)=O)[C@H](OC(C)=O)[C@@H]1OC(C)=O																0	0	0	0	0	0	0	0	0	0	0	0	0	0	0	0	30	0	0	0	0	0	0	0	0	0	0	0	0	0	0	0	0
170466767	CC(C)OP(=O)(CP(=O)(OC(C)C)OC(C)C)OC(C)C																0	0	0	0	0	0	0	0	0	0	0	0	0	0	0	0	0	0	0	0	0	0	0	0	0	0	30	0	0	0	0	0	0
170466766	C[C@H]1[C@H]2[C@H](C[C@H]3[C@@H]4CC[C@H]5C[C@@H](O)CC[C@]5(C)[C@H]4CC(=O)[C@@]32C)O[C@]12CC[C@@H](C)CO2																0	0	0	0	0	0	0	0	0	0	0	0	0	0	0	0	0	0	0	0	0	0	0	0	0	0	0	0	0	0	0	0	0
170466765	Nc1ccc([N+](=O)[O-])c(C(F)(F)F)c1																0	0	0	0	0	0	0	0	0	0	0	30	0	0	0	0	10	0	0	0	57	0	0	0	0	0	30	0	0	0	0	0	0
170466764	COc1ccc([C@@H]2Sc3ccccc3NC(=O)[C@@H]2O)cc1																30	0	0	5	0	0	5	0	5	0	0	0	0	0	0	0	30	0	0	0	0	30	0	0	0	0	0	0	0	0	5	30	0
170466763	COC(=O)c1nc(Cl)c(Cl)nc1N																10	58	10	46	62	45	5	47	25	62	54	74	55	49	72	20	61	87	46	48	25	0	0	30	0	0	63	0	25	0	10	25	20
170466762	COC(=O)c1cc(S(N)(=O)=O)ccc1OC																0	0	0	0	0	0	0	0	0	0	0	0	0	0	0	0	0	0	0	0	0	0	0	0	0	0	0	0	0	0	0	0	0
170466761	CNCc1ccccc1																0	0	0	0	0	0	0	0	0	0	0	0	0	0	30	0	0	0	0	0	0	0	0	0	0	0	0	0	0	0	0	0	0
170466760	Clc1cccc(N2CCNCC2)c1																0	0	0	0	0	0	0	0	0	0	0	0	30	0	0	0	0	0	0	0	0	0	0	0	0	0	0	0	0	0	0	0	0
170466759	Cc1ccc2ccc(Cl)cc2n1																0	0	0	0	0	0	0	0	0	0	0	0	0	0	0	0	0	0	0	0	0	0	0	0	0	0	0	0	0	0	0	0	0
170466758	Cc1sccc1Br																0	0	0	0	0	0	0	0	0	0	0	0	0	0	0	0	0	0	0	0	0	0	0	0	0	0	0	0	0	0	0	0	0
170466757	CC(=O)c1cc2ccccc2s1																0	0	0	0	0	0	0	0	0	0	0	0	0	0	0	0	10	0	0	0	0	0	0	0	0	0	0	0	0	0	0	0	0
170466756	CCOC(=O)C(=O)c1csc(NC=O)n1																0	0	0	0	0	0	0	0	0	0	0	0	0	0	0	0	0	0	0	0	0	0	0	0	0	0	0	0	0	0	0	0	0
170466755	CC1=C(C(=O)O)N2C(=O)[C@@H](N)[C@H]2SC1																0	0	0	0	0	0	0	0	0	0	0	0	0	0	0	0	0	0	0	0	0	0	0	0	0	0	0	0	0	0	0	0	0
170466754	Sc1ccccc1Cl																0	0	0	0	0	0	0	0	0	0	0	0	0	0	0	0	0	0	0	0	0	0	0	0	0	0	0	0	0	0	0	0	0
170466753	NC(=O)NS(=O)(=O)c1ccc(Cl)cc1																0	0	0	0	0	0	0	0	0	0	0	0	0	0	0	0	0	0	0	0	0	0	0	0	0	0	10	0	0	0	0	0	0
170466752	COc1ccc2c(c1)CCCC2=O																0	0	0	0	0	0	0	0	0	0	0	0	0	0	0	0	20	0	0	0	0	0	0	0	0	0	0	0	0	0	0	0	0
170466751	N#CC1(c2ccc(F)cc2)CCC(=O)CC1																0	0	0	0	0	0	0	0	0	0	0	0	0	0	0	0	10	0	0	0	55	0	0	0	0	0	10	0	0	0	0	0	0
170466750	COc1ccc2cc(C=O)ccc2c1																0	0	0	0	0	0	0	0	0	0	0	20	0	10	20	0	20	0	0	0	55	0	0	0	0	0	0	0	0	0	0	0	0
170466749	CCOC(=O)C(=O)CCc1ccccc1																0	0	0	0	0	0	0	0	0	0	0	30	0	0	0	0	0	0	0	0	0	0	0	0	0	0	0	0	0	0	0	0	0
170466748	CC(=O)c1ccc(O)c(C(N)=O)c1																0	0	0	0	0	0	0	0	0	0	0	0	0	0	0	0	0	0	0	0	0	0	0	0	0	0	10	0	0	0	0	0	0
170466747	O=C(O)CCCC[P+](c1ccccc1)(c1ccccc1)c1ccccc1																0	0	0	0	0	0	0	0	0	0	0	0	0	0	0	0	0	0	0	0	0	0	0	0	0	0	10	0	0	0	0	0	0
170466746	O=C(CBr)Nc1ccc(Cl)cc1C(=O)c1ccccc1F																0	30	0	0	0	0	0	0	0	0	0	0	0	0	61	49	20	5	0	0	55	0	0	0	0	0	0	0	0	0	5	0	0
170466745	CN1CCN(N)CC1																0	0	0	0	0	0	0	0	0	0	0	0	0	0	0	0	0	0	0	0	0	0	0	0	0	0	0	0	0	0	0	0	0
170466744	NC1CCN(c2cccc(Cl)n2)CC1																0	0	0	0	0	0	0	0	0	0	0	0	0	0	0	0	0	0	0	0	0	0	0	0	0	0	30	0	0	0	0	0	0
170466743	ClCCN1CCCC1																0	30	0	0	0	0	0	0	0	0	0	0	0	0	0	0	0	0	0	0	0	0	0	0	0	0	0	0	0	0	0	0	0
170466742	Cc1onc(-c2c(Cl)cccc2Cl)c1C(=O)Cl																0	0	0	0	0	0	0	0	0	0	0	0	0	0	0	0	0	0	0	0	0	0	0	0	0	0	0	0	0	0	0	0	0
170466741	c1ccc(N2CCNCC2)cc1																0	0	0	0	0	0	0	0	0	0	0	0	0	0	0	0	0	0	0	0	0	0	0	0	0	0	0	0	0	0	0	0	0
170466740	Oc1ccccc1-c1nnco1																0	0	0	0	0	0	0	0	0	0	0	0	0	0	0	0	0	0	0	0	0	0	0	0	0	0	0	0	0	0	10	0	0
170466739	O=c1[nH]cnc2nc[nH]c12																0	0	0	0	0	0	0	0	0	0	0	0	0	0	10	0	0	0	0	0	0	0	0	0	0	0	0	0	0	0	0	10	0
170466738	COc1cc2nc(Cl)nc(N)c2cc1OC																0	0	0	0	0	0	0	0	0	0	0	0	0	0	0	0	0	0	0	0	0	0	0	0	0	0	50	0	0	0	0	30	0
170466737	COCCc1ccc(OCC2CO2)cc1																0	0	0	0	0	0	0	0	0	0	0	0	0	0	10	0	0	0	0	0	0	0	0	0	0	0	0	0	0	0	0	10	0
170466736	Fc1ccc(C(c2ccc(F)cc2)N2CCNCC2)cc1																30	10	25	0	5	0	25	0	0	0	5	0	0	0	0	0	0	0	0	0	30	0	10	0	0	0	25	0	0	0	0	0	0
170466735	C[C@]12CC[C@H]3[C@@H](CCC4=CC(=O)CC[C@@]43C)[C@@H]1CC[C@@H]2C(=O)O																0	0	0	0	0	0	0	0	0	0	0	10	0	0	0	0	0	0	0	0	0	0	0	0	0	0	0	0	0	0	0	0	0
170466734	COc1cc2[nH]c(=O)[nH]c(=O)c2cc1OC																0	0	0	0	0	0	0	0	0	0	0	0	0	0	0	0	0	0	0	0	0	0	0	0	0	0	0	0	0	0	0	0	0
170466733	Cc1cc(O)c(C)c(C)c1O																0	30	0	0	0	0	0	0	0	0	0	0	0	0	0	0	5	0	0	0	0	0	0	0	0	0	0	0	0	0	0	0	0
170466732	CC(C)(C)c1ccc(C(=O)CCCCl)cc1																0	0	0	0	0	0	0	0	0	0	0	20	0	0	20	52	20	0	0	0	0	20	0	46	30	30	0	0	0	0	0	20	43
170466731	CC(=O)OCC1=C(C(=O)O)N2C(=O)[C@@H](N)[C@H]2SC1																0	0	0	0	0	0	0	0	0	0	0	0	30	0	0	0	0	0	0	0	0	0	0	0	0	0	0	0	0	0	0	0	0
170466730	O=C(O)[C@H](O)[C@@H](O)[C@H](O[C@@H]1O[C@H](CO)[C@H](O)[C@H](O)[C@H]1O)[C@H](O)CO																0	0	0	0	0	0	0	0	0	0	0	0	0	0	0	0	0	0	0	0	0	0	0	0	0	0	0	0	0	0	0	0	0
170466729	COc1ccc(Cl)cc1C(=O)NCCc1ccc(S(N)(=O)=O)cc1																0	0	0	0	0	0	0	0	0	0	0	0	0	0	0	0	0	0	0	0	0	0	0	0	0	0	0	0	0	0	0	0	0
170466728	Nc1nc2ccccc2n1Cc1ccc(F)cc1																0	5	0	0	5	5	0	0	0	0	5	68	0	0	0	30	10	5	0	0	65	63	0	0	0	0	52	0	0	0	0	30	10
170466727	O=C(CCl)c1ccc(Cl)cc1Cl																25	53	25	5	30	5	25	5	25	0	5	25	0	20	69	20	25	5	5	50	25	10	0	0	0	0	25	0	5	30	25	25	10
170466726	ClCCCN1CCN(c2cccc(Cl)c2)CC1																0	55	0	0	0	0	0	0	0	0	0	0	0	0	0	0	30	0	0	0	54	0	0	0	0	0	0	0	0	0	0	0	0
170466725	c1ccc2c(c1)CCc1ccccc1N2																0	0	0	0	0	0	0	0	5	0	0	20	5	0	20	30	20	0	0	0	67	10	0	30	0	0	0	0	0	0	0	20	0
170466724	CSc1ccc(/C=C2/C(C)=C(CC(=O)O)c3cc(F)ccc32)cc1																56	30	0	0	0	0	0	5	0	0	5	0	51	5	0	0	20	0	0	0	0	0	0	0	0	0	0	0	0	0	25	0	0
170466723	Clc1ccccc1N1CCNCC1																0	49	0	0	0	0	0	0	0	0	0	0	0	0	0	0	0	0	0	0	0	0	0	0	0	0	0	0	0	0	0	0	0
170466722	CCOC(=O)CN1CCCC1=O																0	0	0	5	0	0	0	0	0	0	0	0	0	0	0	0	0	0	0	0	0	0	0	0	0	0	0	0	0	0	0	0	0
170466721	CCCC(=O)Nc1ccc(O)c(C(C)=O)c1																0	0	0	0	0	0	0	0	5	0	0	0	0	0	0	0	20	0	0	0	55	0	0	0	0	0	0	0	0	0	0	0	0
170466720	Cc1onc(-c2ccccc2)c1C(=O)Cl																0	0	0	0	0	0	0	0	0	0	0	0	0	0	0	0	0	0	0	0	0	0	0	0	0	0	0	0	0	0	0	30	0
170466719	CC(=O)O[C@H]1CC[C@@]2(C)C(=CC[C@H]3[C@@H]4CC=C(C(C)=O)[C@@]4(C)CC[C@@H]32)C1																0	56	0	0	0	0	0	0	0	0	0	67	0	0	0	0	10	0	0	0	59	0	0	0	0	0	0	0	0	0	5	0	0
170466718	COC(=O)c1cc(Cl)ccc1OC																0	0	0	0	0	0	0	0	0	0	0	0	0	0	0	0	10	0	0	0	0	0	0	0	0	0	0	0	0	0	0	0	0
170466717	CCOC(=O)N1CCC(Nc2ccc(Cl)cc2N)CC1																0	60	0	0	44	0	0	0	0	0	5	0	0	0	30	0	0	0	0	0	53	0	0	0	0	0	58	0	0	0	5	0	0
170466716	O=C(O)c1cn(C2CC2)c2cc(Cl)c(F)cc2c1=O																0	0	0	0	0	0	0	0	0	0	0	10	0	0	0	0	0	0	0	0	0	0	0	0	0	0	0	0	0	0	0	0	0
170466715	O=c1[nH]c2ccccc2n1C1CCNCC1																0	0	0	0	0	0	0	0	0	0	0	0	0	0	0	0	0	0	0	0	0	0	0	0	0	0	0	0	0	0	0	0	0
170466714	COC(=O)C=C(C)N																0	0	0	0	0	0	0	0	0	0	0	0	0	0	0	0	0	0	0	0	0	0	0	0	0	0	0	0	0	0	0	0	0
170466713	CCOC(=O)C(=O)CCCCCCl																0	0	0	0	0	0	0	0	0	0	0	0	0	0	0	0	0	0	0	0	0	0	0	0	0	0	0	0	0	0	0	0	30
170466712	CC(C)C(=O)Nc1cccc(C(F)(F)F)c1																0	0	0	0	0	0	0	0	0	0	0	10	0	0	0	0	20	0	0	0	55	0	0	0	0	0	0	0	0	0	0	0	0
170466711	Fc1cc(Br)ccc1CBr																0	0	5	0	0	0	0	0	0	0	0	0	0	0	0	0	0	0	0	0	0	0	0	0	0	0	0	0	0	0	0	0	0
170466710	O=C(O)c1ccc(OCCN2CCCCC2)cc1																0	0	0	0	0	0	0	0	0	0	0	0	0	0	0	0	0	0	0	0	0	0	0	0	0	0	0	0	0	0	0	0	0
170466709	CCOC(=O)N1CCC(n2c(=O)[nH]c3cc(Cl)ccc32)CC1																0	56	0	0	0	0	0	0	0	0	0	30	0	0	0	0	30	0	0	0	25	63	0	0	0	0	51	0	0	0	5	45	20
170466708	C/C=C(C(=C/C)/c1ccc(OC(C)=O)cc1)\c1ccc(OC(C)=O)cc1																49	58	0	0	43	0	45	0	42	0	0	0	0	10	60	0	45	0	0	0	61	0	0	0	0	83	30	0	84	0	20	0	0
170466707	Nc1ccc(Cl)cc1C(=O)c1ccccc1F																5	50	0	0	0	0	0	0	0	0	0	0	53	0	30	52	20	0	0	0	60	0	0	0	0	0	10	0	0	0	5	20	43
170466706	Nc1cc(C(F)(F)F)ccc1S																0	5	25	0	45	41	25	0	5	0	0	25	60	20	70	0	25	0	0	0	0	0	0	0	0	0	25	0	0	0	25	45	10
170466705	O=C1CC(c2ccc(Cl)cc2)CC(=O)N1																0	0	0	0	0	0	0	0	0	0	0	0	0	0	0	0	0	0	0	0	0	0	0	0	0	0	0	0	0	0	0	0	0
170466704	O=c1[nH]c2ccccc2c(=O)n1CCCl																0	0	0	0	0	0	0	0	0	0	0	0	0	0	0	0	0	0	0	0	0	0	0	0	0	0	0	0	0	0	0	0	0
170466703	CCOC(=O)N1CCC(=O)CC1																0	0	0	0	0	0	0	0	0	0	0	0	0	0	0	0	0	0	0	0	0	0	0	0	0	0	0	0	0	0	0	0	0
170466702	CCN(CC)CCN																0	0	0	0	0	0	0	0	0	0	0	10	0	0	0	0	0	0	0	0	0	0	0	0	0	0	0	0	0	0	0	0	0
170466701	CCc1cccc2c(CCO)c[nH]c12																0	0	0	0	0	0	0	0	0	0	0	20	0	0	0	0	20	0	0	0	55	0	0	0	0	0	10	0	0	0	0	0	0
170466700	CC(C)(C)c1cc(C=O)cc(C(C)(C)C)c1O																0	0	0	0	0	0	0	0	0	0	0	0	0	43	0	0	0	0	5	0	0	0	0	0	0	0	0	0	0	0	0	0	0
170466699	O=C1CC2(CCCC2)CC(=O)N1																0	0	0	0	0	0	0	0	0	0	0	20	0	0	0	0	0	0	0	0	0	0	0	0	0	0	0	0	0	0	0	0	0
170466698	O=C(O)Cn1cnnn1																0	0	0	0	0	0	0	0	0	0	0	0	0	0	0	0	0	0	0	0	0	0	0	0	0	0	0	0	0	0	0	0	0
170466697	O=C1CCCc2c(O)cccc21																0	5	0	0	0	0	0	0	0	0	0	0	0	0	0	0	20	0	0	0	0	0	0	0	0	0	0	0	0	0	0	44	0
170466696	COC(=O)C(Cl)C(=O)OC																0	52	0	0	0	0	10	0	0	0	0	10	0	0	0	0	0	0	0	0	0	0	0	0	0	0	5	0	0	0	0	0	0
170466695	CCOC(=O)c1ccc(O)c(O)c1																0	0	0	0	0	0	0	0	0	0	0	0	0	0	0	30	0	0	0	5	55	0	0	0	0	0	52	0	30	0	0	20	45
170466694	CCN1CCCC1CN																0	0	0	0	0	0	0	0	0	0	0	0	0	0	0	0	0	0	0	0	0	0	0	0	0	0	0	0	0	0	0	0	0
170466693	Clc1ccc2c(c1)Nc1ccccc1S2																5	30	0	0	0	0	0	0	0	0	0	0	0	0	10	30	20	0	0	0	61	0	0	0	0	0	0	0	0	0	0	10	0
170466692	CC(C)NC(=O)c1ccc(C=O)cc1																0	0	0	0	0	0	0	0	0	0	0	20	0	0	20	0	10	0	0	0	0	20	0	0	0	30	10	0	0	0	0	20	42
170466691	O=C1c2ccccc2CCc2ccccc21																0	0	0	0	0	0	0	0	0	0	0	10	51	0	20	53	20	0	0	0	64	10	0	47	0	0	20	0	0	0	0	0	0
170466690	COc1ccc(CCC(C)=O)cc1																0	0	0	0	0	0	0	0	0	0	0	10	0	0	0	0	0	0	0	0	0	0	0	0	0	0	10	0	0	0	0	0	0
170466689	CO/N=C(\C(=O)O)c1csc(NC(=O)CCl)n1																0	52	0	0	0	0	0	0	0	0	0	0	0	0	0	0	0	0	0	0	0	0	0	0	0	0	0	0	0	0	0	0	0
170466688	O=C1Cc2cc(Cl)ccc2N1																0	55	0	0	0	0	0	0	0	0	0	0	0	0	30	49	20	0	0	0	0	30	0	0	0	0	0	0	0	0	0	0	0
170466687	OC1(c2ccc(Cl)cc2)CCNCC1																0	0	0	0	0	0	0	0	0	0	0	0	0	0	0	0	0	0	0	0	0	0	0	0	0	0	0	0	0	0	0	0	0
170466686	CCOC(=O)C(O)c1ccccc1																0	0	0	0	0	0	0	0	0	0	0	0	0	0	0	0	0	0	0	0	0	0	0	0	0	0	10	0	0	0	0	0	0
170466685	CCCC(CCC)(C(=O)OCC)C(=O)OCC																0	0	0	0	0	0	0	5	0	0	0	0	0	0	0	0	0	0	0	0	0	0	0	0	0	0	0	0	0	0	0	0	0
170466684	Cc1c(N)cccc1C(F)(F)F																0	0	0	0	0	0	0	0	0	0	0	10	0	0	0	0	0	0	0	0	0	0	0	0	0	0	0	0	0	0	0	0	0
170466683	C1CN2CCC1CC2																0	0	0	0	0	0	0	0	0	0	0	10	0	0	0	0	0	0	0	0	0	0	0	0	0	0	0	0	0	0	0	0	0
170466682	CC(C)=CCOc1c2occc2cc2ccc(=O)oc12																0	30	0	0	0	0	0	0	0	0	0	0	0	0	0	85	20	0	0	0	54	0	0	0	0	0	49	0	0	0	0	0	0
170466681	CNCC(O)c1ccc(O)cc1																0	0	0	0	0	0	0	0	0	0	0	0	0	0	0	0	0	0	0	0	0	0	0	0	0	0	0	0	0	0	0	0	0
170466680	Oc1cccc2[nH]ccc12																0	30	0	0	0	0	0	0	0	0	30	0	0	0	0	0	0	0	0	5	0	0	0	0	0	0	0	0	0	0	0	0	0
170466679	COc1cc(CC#N)cc(OC)c1OC																0	0	0	0	0	0	0	0	0	0	0	0	0	0	0	0	0	0	0	0	0	0	0	0	0	0	0	0	0	0	0	0	0
170466678	COC(=O)c1ccc(NC(C)=O)cc1OC																0	0	0	0	0	0	0	0	0	0	0	0	0	0	0	0	10	0	0	0	0	0	0	0	0	0	0	0	0	0	0	0	0
170466677	O=C1Nc2cc(Cl)ccc2Oc2ccccc21																0	54	0	0	0	0	0	0	0	0	0	25	69	0	0	46	20	0	0	0	62	30	0	0	0	0	0	0	0	0	0	0	0
170466676	CCC(=O)N(c1ccccc1)C1CCNCC1																0	0	0	0	0	0	0	0	0	0	0	0	0	0	0	0	0	0	0	0	0	0	0	0	0	0	0	0	0	0	0	0	0
170466675	O=C(c1ccco1)N1CCNCC1																0	0	0	0	0	0	0	0	0	0	0	0	0	0	0	0	0	0	0	0	0	0	0	0	0	0	0	0	0	0	0	0	0
170466674	Nc1cc(=O)[nH]c(N)n1																0	0	0	0	0	0	0	0	0	0	0	0	0	0	0	0	0	0	0	0	0	0	0	0	0	0	0	0	0	0	0	0	0
170466673	O=C(CCCCl)c1ccc(F)cc1																0	0	0	0	0	0	0	0	0	0	0	20	0	0	20	30	10	0	0	0	0	10	0	0	0	0	0	0	0	0	0	0	0
170466672	COCCOCC(OC)OC																0	0	0	0	0	0	0	0	0	0	0	0	0	0	0	0	0	0	0	0	0	0	0	0	0	0	0	0	0	0	0	0	0
170466671	COc1cc(S(N)(=O)=O)cc(C(=O)O)c1OC																0	0	0	0	0	0	0	0	0	0	0	0	0	0	0	0	0	0	0	0	0	0	0	0	0	0	0	0	30	0	0	0	0
170466670	O=c1[nH]c2cc(Cl)ccc2n1C1CCNCC1																0	5	0	0	0	0	0	0	0	0	0	0	0	0	0	0	0	0	0	0	0	0	0	0	0	0	48	0	0	0	0	0	0
170466669	CCOc1ncc(F)c(=O)[nH]1																0	0	0	0	0	0	0	0	0	0	0	0	0	0	0	0	0	0	0	0	0	0	0	0	0	0	0	0	0	0	0	0	0
170466668	CCS(=O)(=O)c1ccc(OC)c(C(=O)OC)c1																0	0	0	0	0	0	0	0	0	0	0	0	0	0	0	0	0	0	0	0	0	0	0	0	0	0	0	0	0	0	0	0	0
170466667	C[C@H]1C[C@H](O)c2ccsc2S1(=O)=O																0	0	0	0	0	0	0	0	0	0	0	10	0	0	0	0	0	0	0	0	0	0	0	0	0	0	0	0	0	0	0	0	0
170466666	CC(=O)C1CCOC1=O																0	0	0	0	0	0	0	0	0	0	0	0	0	0	0	0	0	0	0	0	0	0	0	0	0	0	0	0	0	0	0	0	0
170466665	O=C(O)C1CCC1																0	0	0	0	0	0	0	0	0	0	0	0	0	0	0	0	0	0	0	0	10	0	0	0	0	0	0	0	0	0	0	0	0
170466664	CC(=O)N1CCN(c2ccc(O)cc2)CC1																0	49	0	0	0	0	0	0	0	0	0	0	0	0	0	0	0	0	0	46	0	0	0	0	0	0	0	0	0	0	0	0	0
170466663	COc1ccccc1N1CCNCC1																0	0	0	0	0	0	0	0	0	0	0	0	0	0	0	0	0	0	0	0	0	0	0	0	0	0	0	0	0	0	0	0	0
170466662	CCC(C)(CN(C)C)OC(=O)c1ccccc1																0	0	0	0	0	0	0	0	0	0	0	0	0	0	0	0	0	0	0	0	0	0	0	0	0	0	0	0	0	0	0	0	0
170466661	Cc1c(N)c(=O)n(-c2ccccc2)n1C																0	0	0	0	0	0	0	0	0	0	0	10	0	0	0	0	0	0	0	0	0	0	0	0	0	0	0	0	0	0	0	0	0
170466660	Nc1ccc(C(=O)O)cc1																0	0	0	0	0	0	0	0	0	0	0	0	0	0	0	0	0	0	0	0	0	0	0	0	0	0	0	0	0	0	0	0	0
170466659	COC(=O)C1=CCCN(C)C1																0	0	0	0	0	0	0	0	0	0	0	10	30	0	0	0	10	0	0	0	0	0	0	0	0	0	49	0	0	0	0	0	0
170466658	Cn1c(=O)c2c(ncn2CC(=O)O)n(C)c1=O																0	0	0	0	0	0	0	0	0	0	0	0	0	0	0	0	0	0	0	0	0	0	0	0	0	0	0	0	0	0	0	0	0
170466657	CC1(C)C(C=C(Cl)Cl)C1C(=O)OC(C#N)c1cccc(Oc2ccccc2)c1																0	0	0	0	0	0	0	0	0	0	0	0	0	0	0	30	0	0	0	0	0	0	0	0	0	0	10	0	0	0	0	0	0
170466656	CNC(=O)c1ccccc1Sc1ccc2c(/C=C/c3ccccn3)n[nH]c2c1																25	59	25	5	0	5	25	0	25	0	0	20	0	10	20	74	20	0	0	5	20	20	0	80	0	25	25	0	5	0	25	20	59
170466655	O=C1c2c(O)cccc2Cc2cccc(O)c21																0	0	0	0	0	0	0	0	0	0	0	0	0	0	0	0	0	0	0	0	0	0	0	0	0	0	0	0	0	0	0	0	0
170466654	OCC(O)CN1CCN(c2ccccc2)CC1																0	0	0	0	0	0	0	0	0	0	0	0	0	0	0	0	0	0	0	0	0	0	0	0	0	0	0	0	0	0	0	0	0
170466653	CC(=O)SC[C@@H](Cc1ccccc1)C(=O)NCC(=O)OCc1ccccc1																0	0	0	0	0	0	0	0	0	0	41	0	0	0	0	0	0	0	0	0	0	0	0	0	0	0	0	0	0	30	0	0	0
170466652	NN=C(N)N																0	0	0	0	0	0	0	0	0	0	0	0	0	0	0	0	0	0	0	0	0	0	0	0	0	0	0	0	0	0	0	0	0
170466651	CCOC(N)=O																0	0	0	0	0	0	0	0	0	0	0	0	0	0	0	0	0	0	0	0	0	0	0	0	0	0	0	0	0	0	0	0	0
170466650	O=C(O)Cn1c(=O)n(Cc2ccc(Br)cc2F)c(=O)c2ccc(Cl)cc21																47	0	0	0	0	0	0	0	0	0	0	0	0	0	0	0	0	0	0	0	0	0	0	0	0	0	0	0	0	0	0	30	0
170466649	O=c1oc2c(O)c(O)cc3c(=O)oc4c(O)c(O)cc1c4c23																0	10	0	0	0	0	0	0	0	0	0	0	0	0	0	0	0	0	0	0	0	0	0	0	0	0	0	0	0	0	0	0	0
170466648	[O-][n+]1cccc(CO)c1																0	0	0	0	0	0	0	0	0	0	0	0	0	0	0	0	0	0	0	0	0	0	0	0	0	0	10	0	0	0	0	0	0
170466647	O=C(O)c1nn(Cc2ccc(Cl)cc2Cl)c2ccccc12																57	50	0	5	0	0	0	0	0	0	0	0	0	5	30	0	0	0	0	0	0	0	0	0	0	0	0	0	0	0	5	0	0
170466646	O=C(O)c1ccc(OCCCOc2ccc(C(=O)O)cc2)cc1																0	0	0	0	0	0	0	0	0	0	0	10	0	0	0	0	0	0	0	0	0	0	0	0	0	0	0	0	0	0	0	0	0
170466645	O=C(c1ccc(F)cc1)C1CCN(CCn2c(=O)[nH]c3ccccc3c2=O)CC1																0	0	0	0	0	0	0	0	0	0	0	0	0	0	0	0	0	0	0	0	0	0	0	0	0	0	30	0	0	0	0	0	0
170466644	COc1cc(-c2ccc(=O)[nH]n2)ccc1OC(F)F																0	0	0	0	0	0	0	0	0	0	0	0	0	0	30	0	20	0	56	0	30	59	0	0	0	0	5	0	0	0	0	0	0
170466643	COc1ccc(S(=O)(=O)N2c3ccc(Cl)cc3[C@@](O)(c3ccccc3Cl)[C@H]2C(=O)N2CCC[C@@H]2C(N)=O)cc1OC																0	0	0	0	0	0	0	0	0	0	0	10	0	0	30	0	0	0	0	0	0	0	0	0	0	0	30	0	0	0	0	0	0
170466642	CCNC(=O)[C@@H]1CCCN1C(=O)[C@H](CCCN=C(N)N)NC(=O)[C@H](CC(C)C)NC(=O)CNC(=O)[C@H](Cc1ccc(O)cc1)NC(=O)[C@H](CO)NC(=O)[C@H](Cc1c[nH]c2ccccc12)NC(=O)[C@H](Cc1cnc[nH]1)NC(=O)[C@@H]1CCC(=O)N1																0	0	0	0	0	0	0	0	0	0	0	0	0	0	0	0	0	0	0	0	0	0	0	0	0	0	0	0	0	0	0	0	0
170466641	Cc1ccc(CCn2c3c(c4cc(Cl)ccc42)CN(C)CC3)cn1																0	10	0	0	0	0	5	0	0	0	0	0	0	0	0	0	0	0	0	0	30	0	0	0	0	0	30	0	0	0	0	10	42
170466640	CCN(CC)CCOc1ccc(C(O)(Cc2ccc(Cl)cc2)c2ccc(C)cc2)cc1																25	20	25	5	5	0	25	5	25	0	0	25	53	10	25	30	25	0	0	30	25	5	0	0	0	0	57	0	5	30	25	25	0
170466639	Cc1scc2c1N(C(=O)CN1CCN(C)CC1)c1ccccc1NC2=O																0	0	0	0	0	0	0	0	0	0	0	10	0	0	0	0	0	0	0	0	0	0	0	0	0	0	0	0	0	0	0	0	0
170466638	Cc1c(C)n(Cc2ccccc2)c2ccc(C(=O)OCCN(C)C)cc12																25	30	5	0	0	0	0	0	0	0	0	63	55	20	20	47	20	0	0	52	25	0	0	0	0	0	56	0	0	0	25	10	43
170466637	CN1C[C@@H]2C[C@H]1CN2c1cc2c(cc1F)c(=O)c(C(=O)O)cn2C1CC1																0	0	0	0	0	0	0	0	0	0	0	10	0	0	0	0	0	0	0	0	0	0	0	0	0	0	0	0	0	0	20	10	30
170466636	Cl/C(=C\n1cncn1)c1ccc(Cl)cc1Cl																0	0	0	0	0	0	0	0	0	0	0	0	53	0	0	0	20	0	0	0	59	0	0	0	0	0	0	0	0	0	0	0	0
170466635	CCc1cccc(CC)c1NC(=O)CN(CC(=O)O)CC(=O)O																0	0	0	0	0	0	0	0	0	0	0	10	0	0	0	0	0	0	0	0	0	0	0	0	0	0	0	0	0	0	0	0	0
170466634	CCCN(CCC)C(=O)Cc1c(-c2ccc(Cl)cc2)nc2ccc(Cl)cn12																48	30	0	5	0	0	5	0	0	0	0	0	5	0	20	43	0	0	0	0	55	0	0	0	0	0	0	0	0	0	5	0	0
170466633	CN1Cc2cc(C(=O)N3CCC(C4CCNCC4)CC3)ccc2N[C@@H](CC(=O)O)C1=O																10	5	0	0	0	0	0	0	5	0	0	0	0	0	0	0	0	0	0	0	0	0	0	0	0	0	0	0	0	0	0	0	0
170466632	CN1Cc2cc(C(=O)N3CCC(C4CCNCC4)CC3)ccc2N[C@@H](CC(=O)O)C1=O																0	30	0	0	0	0	0	0	0	0	0	0	0	0	0	0	0	0	0	0	0	0	0	0	0	0	0	0	0	0	0	0	0
170466631	COc1ccc(CCN(C)CCCN2CCc3cc(OC)c(OC)cc3CC2=O)cc1OC																0	0	0	0	0	0	0	0	0	0	0	0	0	0	10	0	0	0	0	0	0	0	0	0	0	0	25	0	0	0	0	0	0
170466630	Cc1ncc([N+](=O)[O-])n1CC(C)O																0	0	0	0	0	0	0	0	0	0	0	10	0	0	0	0	0	0	0	0	0	0	0	0	0	0	10	0	0	0	0	0	0
170466629	Cc1c(Cn2ccnc2)c2ccccc2n1CCC(=O)O																0	0	0	0	0	0	0	0	0	5	0	0	0	0	0	0	0	0	0	0	0	0	0	0	0	0	0	0	0	0	0	0	0
170466628	Cc1cc(C(C#N)c2ccc(Cl)cc2)c(Cl)cc1NC(=O)c1cc(I)cc(I)c1O																25	5	5	0	45	0	25	0	0	0	0	25	0	20	62	0	10	5	0	0	0	62	0	0	0	0	51	0	0	0	25	44	20
170466627	CCCCCCCCCCOCC(O)CN																25	10	5	42	0	5	25	0	25	0	0	30	0	0	25	20	25	0	47	0	25	0	0	0	0	0	25	0	0	0	25	25	20
170466626	CC(=O)N[C@@H](CO)C(=O)N[C@@H](CC(=O)O)C(=O)N[C@@H](CCCCN)C(=O)N1CCC[C@H]1C(=O)O																0	30	0	0	0	0	0	0	0	0	0	0	0	0	0	0	0	0	0	0	0	0	0	0	0	0	0	0	0	0	0	0	0
170466625	CC(=O)NC1CCSC1=O																0	0	0	0	0	0	0	0	0	0	0	0	0	0	0	0	0	0	0	0	0	0	0	0	0	0	0	0	0	0	0	0	0
170466624	Cc1cnc(NS(=O)(=O)c2ccc(N)cc2)nc1																0	0	0	0	0	0	0	0	0	0	0	0	0	0	0	0	0	0	0	0	0	0	0	0	0	0	0	0	0	0	0	0	0
170466623	Cc1cccc(C)c1NC(=O)c1cc(S(N)(=O)=O)c(Cl)cc1O																0	0	0	0	0	0	0	0	5	0	0	10	0	0	20	0	0	0	0	0	0	0	0	0	0	0	0	0	0	0	0	0	0
170466622	CC(C)OC(=O)c1cc2c(OCC(O)CNC(C)(C)C)cccc2[nH]1																0	0	0	0	0	0	0	0	0	0	0	30	0	0	0	0	0	0	45	0	54	0	0	0	0	0	54	0	0	0	0	30	0
170466621	Cc1cccc(C)c1NC(=O)CN1CCN(CCCC(c2ccc(F)cc2)c2ccc(F)cc2)CC1																25	5	25	0	5	0	25	5	25	5	0	25	5	20	30	0	0	0	0	43	25	30	0	0	0	0	0	0	5	0	25	25	10
170466620	CC(C)NCC(O)c1ccc(N)c(C#N)c1																0	0	0	0	0	0	0	0	0	0	0	10	0	0	0	0	0	0	100	0	0	0	0	0	0	0	0	92	0	5	0	20	55
170466619	CC(=O)Nc1ccc(OCC(O)CNC(C)C)cc1																0	0	0	0	30	0	0	0	0	0	0	0	0	0	0	0	0	0	0	30	0	0	0	0	0	0	25	0	0	0	0	0	0
170466618	Cc1ccc(-n2nc(C(C)(C)C)cc2NC(=O)Nc2ccc(OCCN3CCOCC3)c3ccccc23)cc1																49	0	5	5	0	0	25	0	0	0	5	5	0	5	20	45	20	0	30	45	0	30	0	0	0	0	10	0	0	0	46	25	0
170466617	CC(C)Cn1cnc2c1c(=O)n(C)c(=O)n2C																0	0	0	0	0	0	0	0	0	0	0	0	0	0	0	0	0	0	0	0	0	0	0	0	0	0	0	0	0	0	0	0	0
170466616	CC1(c2ccccc2)OC(C(=O)O)=CC1=O																0	0	0	0	0	0	0	0	0	0	0	0	0	0	0	0	0	0	0	0	0	0	0	0	0	0	0	0	0	0	0	0	0
170466615	CC(C)(C)CC(C)(C)c1ccc(O)c(Cc2ccc(Cl)cc2Cl)c1																5	0	5	5	5	5	25	5	25	5	5	25	5	5	25	5	25	5	0	48	25	25	0	0	0	0	0	0	5	0	55	25	10
170466614	CC[N+](CC)(CC)CCOc1ccc(/C=C/c2ccccc2)cc1																0	55	0	0	0	0	0	0	0	0	0	0	0	20	0	0	0	0	0	0	25	63	0	0	0	0	30	0	0	0	45	49	20
170466613	CC(=O)N/N=C/c1ccc([N+](=O)[O-])o1																0	54	0	0	5	0	0	0	5	0	0	25	0	10	65	0	0	0	43	44	30	10	0	0	0	0	50	0	0	0	0	0	0
170466612	COCCc1ccccn1																0	0	0	0	0	0	0	0	0	0	0	0	0	0	0	0	0	0	0	0	0	0	0	0	0	0	0	0	0	0	0	0	0
170466611	O=C1NC(=O)[C@@]2(CCOc3ccc(F)cc32)N1																0	0	0	0	0	0	0	0	0	0	0	0	0	0	0	0	0	0	0	0	0	0	0	0	0	0	0	0	0	0	0	0	0
170466610	CC(=O)OCC(=O)[C@@]12N=C(C)O[C@@H]1C[C@H]1[C@@H]3CCC4=CC(=O)C=C[C@]4(C)[C@H]3[C@@H](O)C[C@@]12C																0	30	0	0	0	0	0	0	5	0	0	0	0	0	30	0	0	0	0	0	20	0	75	0	0	0	0	0	0	0	0	0	0
170466609	O=C1c2ccccc2C(=O)C1C(=O)C(c1ccccc1)c1ccccc1																57	5	0	0	0	5	47	0	0	0	0	64	0	0	10	0	0	0	0	30	30	0	0	0	0	0	0	0	0	0	44	30	0
170466608	O=[N+]([O-])c1cccc(S(=O)(=O)NCCNS(=O)(=O)c2cccc([N+](=O)[O-])c2)c1																0	51	0	0	0	0	0	0	0	0	0	0	0	0	0	0	10	0	0	0	0	0	0	0	0	0	0	0	0	0	0	0	0
170466607	c1cc2c(c(N3CCNCC3)c1)OCCO2																0	0	0	0	0	0	0	0	0	0	0	0	0	0	0	0	0	0	0	0	0	0	0	0	0	0	0	0	0	0	0	0	0
170466606	CC(C)NCC(O)c1ccc2ccccc2c1																0	0	0	0	0	0	0	0	0	0	0	0	0	0	0	0	0	0	0	0	0	0	0	0	0	0	0	0	0	0	0	0	0
170466605	CC(=O)N[C@@H](CCC(=O)O)C(=O)O																0	0	0	0	0	0	0	0	0	0	0	0	0	0	0	0	0	0	0	0	0	0	0	0	0	0	10	0	0	0	0	0	0
170466604	OCCSCCO																0	0	0	0	0	0	0	0	0	0	0	0	0	0	0	0	0	0	0	0	0	0	0	0	0	0	0	0	0	0	0	0	0
170466603	O=C(Cn1ccnc1[N+](=O)[O-])NCCO																0	0	0	0	0	0	0	0	0	0	0	0	0	0	0	0	0	0	0	0	0	0	0	0	0	0	0	0	0	0	0	0	0
170466602	O=C(/C=C/c1ccccc1)NCCO																0	0	0	0	0	0	0	0	0	0	0	0	0	0	10	30	20	0	0	0	0	0	0	47	0	30	0	0	0	0	5	5	0
170466601	O=C(Nc1ccc(Oc2ccc(Cl)cc2)c(Cl)c1)c1cc(I)cc(I)c1O																5	10	5	0	44	0	5	0	0	0	30	25	0	20	30	0	0	5	0	0	56	30	0	0	0	0	30	0	0	0	5	30	20
170466600	O=C(O)C(Cc1cc(I)c(O)c(I)c1)c1ccccc1																45	0	0	5	0	0	0	0	0	0	0	0	0	0	0	0	0	0	0	0	0	0	0	0	0	0	0	0	0	0	0	0	0
170466599	C=CCn1c(=O)n([C@@H]2O[C@H](CO)[C@@H](O)[C@H]2O)c2nc(N)[nH]c(=O)c21																0	0	0	0	0	0	0	0	0	0	0	10	0	0	0	0	0	0	0	0	0	0	0	0	0	0	10	0	0	0	0	0	0
170466598	Cc1c(Nc2ncccc2C(=O)O)cccc1C(F)(F)F																54	0	0	0	0	0	0	0	0	0	0	10	0	42	20	43	20	0	0	0	10	0	0	47	0	0	10	0	0	0	5	20	30
170466597	COc1cc(C=C2CCCC(=Cc3ccc(O)c(OC)c3)C2=O)ccc1O																57	62	25	5	48	5	25	5	25	0	0	25	0	20	20	0	25	5	0	30	25	30	0	0	25	0	58	0	5	30	59	25	20
170466596	Cn1c([N+](=O)[O-])cnc1COC(N)=O																0	0	0	0	0	0	0	0	0	0	0	0	0	0	0	0	0	0	0	0	0	0	0	0	0	0	0	0	0	0	0	0	0
170466595	c1ccc2c(c1)OCC(C1=NCCN1)O2																30	58	25	0	44	0	45	0	48	0	0	67	0	10	65	10	25	0	50	30	30	30	0	0	0	0	64	0	0	0	25	25	20
170466594	CCN(CC)CCNC(=O)COc1ccc(OC)cc1																0	0	0	0	0	0	0	0	0	0	30	0	0	0	0	0	0	0	0	0	0	0	0	0	0	0	10	0	0	0	0	0	0
170466593	OC(c1ccccc1)(c1ccccc1)C1CCNCC1																0	0	0	0	0	0	0	0	0	0	0	0	0	0	30	0	0	0	0	0	0	0	0	0	0	0	51	0	0	0	0	0	0
170466592	CCOP(=S)(OCC)O/N=C(\C#N)c1ccccc1																0	0	0	0	0	0	0	0	0	0	0	0	5	0	10	47	20	0	0	0	0	0	0	0	10	0	25	0	0	0	0	0	0
170466591	CCc1cc(Cl)c(OC)c(C(=O)NC[C@@H]2CCCN2CC)c1O																0	0	0	0	0	0	0	0	0	0	0	0	30	0	0	0	10	0	0	0	0	0	0	0	0	0	0	0	0	0	0	0	0
170466590	CN(C)CCN1CCN(c2cccc(Cl)c2)C1=O																0	0	0	0	0	0	0	0	0	0	0	0	0	0	0	0	0	0	0	0	0	0	0	0	0	0	0	0	0	0	0	0	0
170466589	Cc1c(NC(C)C)c(=O)n(-c2ccccc2)n1C																0	0	0	0	0	0	0	0	0	0	0	0	0	0	0	0	0	0	0	0	0	0	0	0	0	0	0	0	0	0	0	0	0
170466588	CCn1ccnc1CC1COc2ccccc2O1																0	0	0	0	0	0	0	0	0	0	0	0	0	0	10	0	10	0	0	0	0	0	0	0	0	0	0	0	0	0	0	0	0
170466587	CCCCCCCCCCCCOCCO																0	0	0	0	0	0	0	0	0	0	0	10	0	0	20	0	10	0	0	0	0	10	0	0	0	0	0	0	0	0	0	0	0
170466586	Cc1ccccc1OCC(O)CO																0	0	0	0	0	0	0	0	0	0	0	10	0	0	0	0	0	0	0	0	0	0	0	0	0	0	0	0	0	0	0	0	0
170466585	Cc1ccc(S(=O)(=O)NC(=O)NC2CCCCCCC2)cc1																30	0	0	0	0	0	0	0	0	0	0	0	0	0	0	0	0	0	0	0	0	0	0	0	0	0	10	0	0	0	0	0	0
170466584	Nc1ccc(C=Cc2ccc(N)cc2S(=O)(=O)O)c(S(=O)(=O)O)c1																0	0	0	0	0	0	0	0	0	0	0	20	0	0	0	0	0	0	0	0	0	0	0	0	0	0	0	0	0	0	0	0	0
170466583	CC(N)C(=O)OC(C)(C)Cc1ccc(Cl)cc1																0	0	0	0	0	5	0	0	0	0	0	0	0	0	0	0	0	0	0	0	0	0	0	0	0	0	30	0	0	30	0	0	0
170466582	CC(C(=O)c1ccccc1)N(C)C																0	0	0	0	0	0	0	0	0	0	0	10	0	0	0	0	0	0	30	0	0	0	0	0	0	0	0	0	0	0	0	0	0
170466581	N[C@@H](COP(=O)(O)O)C(=O)O																0	0	0	0	0	0	0	0	0	0	0	0	0	0	0	0	0	0	0	0	0	0	0	0	0	0	0	0	0	0	0	0	0
170466580	CC(C)(C)CC(C)(C)c1ccc(O)c(-n2nc3ccccc3n2)c1																10	30	0	0	0	0	5	0	0	0	0	0	0	5	0	45	20	0	30	0	0	0	0	0	0	0	0	0	0	0	0	0	0
170466579	CCCCCCCC/C=C\CCCCCCCCN																25	0	30	0	0	0	0	0	5	0	0	0	0	0	0	0	0	0	0	0	0	0	0	0	0	0	0	0	0	0	0	0	0
170466578	O=[N+]([O-])c1cncn1CCN1CCOCC1																0	0	0	0	0	0	0	0	0	0	0	10	0	0	0	0	0	0	0	0	0	0	0	0	0	0	0	0	0	0	0	0	0
170466577	O=C(O)[C@@H]1CSCN1																0	0	0	0	0	0	0	0	0	0	0	0	0	0	0	0	0	0	0	0	0	0	0	0	0	0	0	0	0	0	0	0	0
170466576	Cc1cccc(C(=O)O)c1O																10	0	0	0	0	0	0	0	0	0	0	0	0	0	0	0	0	0	0	0	0	0	0	0	0	0	0	0	0	0	0	0	0
170466575	NC(=O)n1c(O)c(C(=O)c2cccs2)c2cc(Cl)ccc21																25	10	5	5	0	0	51	5	5	0	0	71	0	20	30	30	10	0	0	0	25	25	0	0	0	0	25	0	0	0	53	54	20
170466574	Nc1ccc(S(=O)(=O)Nc2ccc(Cl)nn2)cc1																0	0	0	0	0	0	0	0	0	0	0	0	0	0	0	0	0	0	0	0	0	0	0	0	0	0	0	0	0	0	0	0	0
170466573	CC(C)CCCC(C)N																30	5	0	0	0	0	0	0	0	0	0	0	0	0	0	0	0	0	0	0	0	0	0	0	0	0	10	0	0	0	10	0	0
170466572	C[C@]12CC[C@H]3[C@@H](CCC4=CC(=O)CC[C@@]43C)[C@@H]1CC[C@]2(O)C(=O)CO																10	0	0	0	0	0	0	0	0	0	0	0	0	0	0	0	0	0	0	0	20	0	49	0	0	0	30	0	0	0	0	10	0
170466571	CN1C[C@H](CNC(=O)OCc2ccccc2)C[C@@H]2c3cccc4c3c(cn4C)C[C@H]21																5	10	0	5	0	0	0	0	0	0	0	30	30	5	0	0	0	0	0	0	0	0	0	0	0	0	49	0	0	0	5	0	0
170466570	CC(C)(C)OC(=O)c1ncn2c1[C@@H]1CCCN1C(=O)c1c(Br)cccc1-2																0	5	0	0	0	0	0	0	0	0	0	0	0	5	0	0	20	0	0	20	0	0	0	0	0	0	30	0	0	0	0	42	10
170466569	CCC(C(=O)OCCN(CC)CC)c1ccccc1																0	0	0	0	0	0	0	0	0	0	0	0	0	0	0	0	0	0	0	0	0	0	0	0	0	0	0	0	0	0	0	0	0
170466568	CCN(CC)CCOC(=O)C(O)(c1ccccc1)c1ccccc1																0	0	0	0	0	0	0	0	0	0	0	10	0	0	0	0	0	0	0	0	0	0	0	0	0	0	0	0	0	0	0	0	0
170466567	CN(C)CCCO[C@H]1[C@@H](C(O)CO)O[C@@H]2OC(C)(C)O[C@H]12																0	0	0	0	0	0	0	0	0	0	0	0	0	0	0	0	0	0	0	0	0	0	0	0	0	0	0	0	0	0	0	0	0
170466566	CCCCCCCCCCCCCCCCCCN(C)C																0	0	0	0	0	0	0	0	0	0	0	0	0	0	0	0	0	0	0	0	0	0	0	0	0	0	10	0	0	0	0	0	0
170466565	O=C(O)Cc1csc(-c2ccc(Cl)cc2)n1																0	0	0	0	0	0	0	0	0	0	0	0	0	0	0	0	0	0	0	0	0	0	0	0	0	0	10	0	0	0	0	0	0
170466564	O=C(O)c1c(O)c(-c2ccccc2)nc2ccccc12																52	0	0	0	0	0	46	0	0	0	0	0	0	42	20	30	20	0	0	0	0	0	0	0	0	0	0	0	0	0	25	0	0
170466563	c1ccc2c(c1)Nc1ccccc1S2																0	0	0	0	0	0	0	0	0	0	0	0	0	0	0	30	20	0	30	5	60	0	0	0	0	0	0	0	0	0	0	0	0
170466562	NC(=O)C(=O)NN=Cc1ccc([N+](=O)[O-])o1																0	55	0	0	5	0	0	0	0	0	0	30	0	10	63	0	0	0	5	44	0	0	0	0	0	0	50	0	0	0	0	0	0
170466561	COCCOC(=O)C1=C(C)NC(C)=C(C(=O)OC(C)C)C1c1cccc([N+](=O)[O-])c1																0	30	0	0	0	30	43	0	0	0	0	0	0	0	0	30	20	0	0	0	0	0	0	0	0	0	10	0	0	0	48	25	0
170466560	COc1cc(C(=S)N2CCOCC2)cc(OC)c1OC																0	0	0	0	0	0	0	0	0	0	0	0	0	0	0	0	0	0	0	0	0	0	0	0	0	0	0	0	0	0	0	0	0
170466559	COc1ccc(C(=O)N2CCN(CC(=O)N3CCOCC3)CC2)cc1																0	0	0	0	0	0	0	0	0	0	0	0	0	10	0	0	0	0	0	0	0	0	0	0	0	0	0	0	0	0	0	0	0
170466558	CCN1CCCC1CNC(=O)C(O)(c1ccccc1)c1ccccc1																0	0	0	0	0	0	0	0	0	0	0	0	0	0	10	0	0	0	0	0	0	0	0	0	0	0	0	0	0	0	0	0	0
170466557	Cc1nc2c([nH]1)c(=O)n(C)c(=O)n2Cc1ccco1																0	0	0	0	0	0	0	0	0	0	0	10	0	0	0	0	20	0	0	0	20	30	0	0	0	0	54	0	0	0	0	0	0
170466556	CN1C(=O)[C@@H](NC(=O)c2cc3ccccc3[nH]2)N=C(c2ccccc2)c2ccccc21																48	54	51	0	5	42	0	0	30	0	5	0	0	0	0	0	30	0	0	0	30	61	0	10	0	0	53	0	0	0	56	48	10
170466555	CN(C)[C@@H](CCOc1cccc2ccccc12)c1ccccc1																25	10	0	0	0	0	0	0	25	0	0	62	53	10	63	0	0	0	30	0	25	0	0	0	0	0	25	0	0	0	25	0	0
170466554	Cc1nc2sccn2c(=O)c1CCN1CCC(=C(c2ccc(F)cc2)c2ccc(F)cc2)CC1																0	53	0	0	0	0	0	5	10	0	0	0	5	5	0	0	30	0	5	0	30	59	0	0	0	0	50	0	0	0	25	44	10
170466553	CC1(COc2ccc(CC3SC(=O)NC3=O)cc2)CCCCC1																0	30	0	0	0	42	0	0	0	0	0	0	0	20	10	30	20	0	0	0	0	0	0	0	0	0	30	0	0	0	44	20	30
170466552	CC[N+]1(C)CCCC(OC(=O)C(O)(c2ccccc2)c2ccccc2)C1																0	0	0	0	0	0	0	0	0	0	0	0	0	0	0	0	0	0	0	0	0	0	0	0	0	0	0	0	0	0	0	0	0
170466551	CCCCCCCCCCCCCCNCCO																25	5	0	0	0	0	0	0	0	0	5	25	0	0	0	46	10	0	0	44	30	10	0	0	0	0	10	0	0	30	0	5	0
170466550	CC(C)COC(=O)c1ccc(N)cc1																0	0	0	0	0	0	0	0	0	0	0	20	0	0	20	46	20	0	0	0	10	20	0	0	0	30	10	0	0	0	0	20	43
170466549	Cc1ccccc1N1CCN(CCc2nnc3n2CCCC3)CC1																0	0	0	0	0	0	0	0	0	0	0	0	0	0	10	0	0	0	0	0	0	0	0	0	0	0	0	0	0	0	0	0	0
170466548	CCCCCCC[N+](CC)(CC)CCCCc1ccc(Cl)cc1																0	5	0	0	0	0	0	5	0	0	0	0	0	20	61	0	0	0	10	0	25	64	0	0	0	0	63	0	0	0	25	25	20
170466547	Cc1cc(-n2nc3ccc(Cl)cc3n2)c(O)c(C(C)(C)C)c1																0	0	0	0	0	0	0	0	0	0	0	0	0	0	0	0	20	0	0	0	0	0	0	0	0	0	0	0	0	0	0	0	0
170466546	CC(Cc1cccc(C(F)(F)F)c1)NCCOC(=O)c1ccccc1																10	0	0	0	5	0	0	0	5	30	0	0	58	0	0	0	0	0	0	0	0	0	0	0	0	0	49	0	0	0	0	0	0
170466545	Cc1c(C(=O)NCCO)[n+](=O)c2ccccc2n1[O-]																0	0	0	0	0	0	0	0	0	0	0	0	0	0	0	0	0	0	0	0	0	0	0	0	0	0	0	0	0	0	0	0	0
170466544	O=C(O)CN(CCOCCOCCN(CC(=O)O)CC(=O)O)CC(=O)O																0	0	0	0	0	0	0	0	0	0	0	0	0	0	0	0	0	0	0	0	0	0	0	0	0	0	0	0	0	0	0	0	0
170466543	CC(C)CC(=O)N[C@H](C(=O)N[C@H](C(=O)N[C@@H](CC(C)C)[C@@H](O)CC(=O)N[C@@H](C)C(=O)N[C@@H](CC(C)C)[C@@H](O)CC(=O)O)C(C)C)C(C)C																0	0	0	0	0	0	0	0	0	0	0	0	0	0	0	0	0	0	0	0	0	0	0	0	0	0	0	0	0	0	0	0	0
170466542	CC[N+]1(CC)CCC(OC(=O)C(O)(c2ccccc2)c2ccccc2)C1																0	0	0	0	0	0	0	0	0	0	0	0	0	0	0	0	0	0	0	0	0	0	0	0	0	0	0	0	0	0	0	0	0
170466541	COC(=O)c1ccccc1C(=O)c1ccc(OCCN2CCCCC2)cc1																0	0	0	0	0	0	0	0	0	0	0	0	0	0	0	0	20	0	0	10	0	0	0	0	0	0	0	0	0	0	0	0	0
170466540	O=C(O)[C@H]1[C@@H](O)CC[C@H]2CN3CCc4c([nH]c5ccccc45)[C@@H]3C[C@@H]21																0	0	0	0	0	0	0	0	0	0	0	10	0	0	0	0	0	0	0	0	0	0	0	0	0	0	0	0	0	0	0	0	0
170466539	O=C(Cn1ccnc1[N+](=O)[O-])NCc1ccccc1																0	0	0	0	0	0	0	0	0	0	0	0	0	0	0	0	0	0	0	30	0	0	0	0	0	0	0	0	0	0	0	0	0
170466538	CC(Cc1ccccc1)(NC(=O)CN)c1ccccc1																0	0	0	0	0	0	0	0	0	0	0	0	50	0	0	0	0	0	0	0	0	0	0	0	0	0	0	0	0	0	0	0	0
170466537	[N-]=[N+]=CC(=O)OC[C@H](N)C(=O)O																0	0	0	0	0	0	0	0	0	0	0	10	0	0	0	0	0	0	0	0	0	0	0	0	0	0	0	0	0	0	0	0	0
170466536	NC(=S)N/N=C/c1cccnc1																0	0	0	0	0	0	0	0	0	0	0	0	0	5	0	0	0	0	0	0	0	0	0	0	0	0	0	0	0	0	0	0	0
170466535	CCN(CC)CCNc1ccc(CO)c2sc3ccccc3c(=O)c12																25	20	25	0	0	0	25	0	5	0	0	0	0	10	30	20	25	0	0	0	25	10	0	0	0	0	55	0	0	30	25	25	20
170466534	COc1nc(C)nc(Cl)c1NC1=NCCN1																0	0	0	0	0	0	0	0	0	0	0	0	0	0	10	0	0	0	0	0	0	0	0	0	0	0	0	0	0	0	0	0	0
170466533	C=CCc1cc(OC)c(O)c(C(=O)NCCO)c1																0	55	0	0	0	0	0	0	0	0	0	0	0	0	0	0	20	0	0	0	0	0	0	0	0	0	0	0	0	0	0	0	0
170466532	O=C(CCCl)NCCc1ccccc1																0	0	0	0	0	0	0	0	0	0	0	0	0	0	10	0	20	0	0	0	0	0	0	0	0	0	0	0	0	0	0	0	0
170466531	ClC1=C(Cl)C2(Cl)C(CBr)CC1(Cl)C2(Cl)Cl																5	0	0	0	0	0	0	0	0	0	0	0	50	0	0	30	0	0	53	0	0	0	0	0	0	0	5	0	0	0	0	0	0
170466530	N[C@H](C(=O)O)c1ccc(O)cc1																0	0	0	0	0	0	0	0	0	0	0	0	0	0	0	0	0	0	0	0	0	0	0	0	0	0	0	0	0	0	0	0	0
170466529	O=C(CCN1CCC(c2ccccc2)C1)c1ccc2c(c1)OCCO2																5	58	0	0	5	0	0	0	5	0	0	25	0	10	63	0	10	5	0	44	25	0	0	0	0	0	25	0	0	0	0	0	0
170466528	CS(=O)(=O)c1ccc(-c2cn3ccccc3n2)cc1																0	0	0	0	30	0	0	0	0	0	0	20	30	0	20	56	20	0	0	0	20	20	0	68	46	0	25	0	0	0	10	20	47
170466527	CN1CCN(c2c(F)cc3c(=O)c(C(=O)O)cn4c3c2SCC4)CC1																0	0	0	0	0	0	0	0	0	0	0	0	0	0	0	0	0	0	0	0	0	0	0	0	0	0	0	0	0	0	0	0	0
[truncated: 12,251 more rows]
[truncated: 70 more columns]
