# Supplementary material for: A Toxicity Prediction Tool for Potential Agonist/Antagonist Activities in Molecular Initiating Events Based on Chemical Structures
Source: Int J Mol Sci. 2020 Oct 23;21(21):7853. doi: 10.3390/ijms21217853 (PMC7660166; doi:10.3390/ijms21217853)
Supplement: Supplementary file 1 [file ijms-21-07853-s001.zip › IJMS-901902 SUPPLEMENTARY/TableS2_SI_correspondence_table.csv]

MIE_score_columns	Allocations_columns	AID	Molecular Initiating Events	MIE_abbreviation	Activity	MIE_Activity_abbreviation
mie_raw_1	allocations_mie_1	720516	ATAD5	ATAD5	genotoxic inducer	ATAD5_ind
mie_raw_2	allocations_mie_2	720552	p53	p53	agonist	p53_ago
mie_raw_3	allocations_mie_3	720637	mitochondrial membrane potential	MMP	disruptor	MMP_disr
mie_raw_4	allocations_mie_4	720719	glucocorticoid receptor	GR	agonist	GR_ago
mie_raw_5	allocations_mie_5	720725	glucocorticoid receptor	GR	antagonist	GR_ant
mie_raw_6	allocations_mie_6	743053	androgen receptor lbd	Arlbd	agonist	Arlbd_ago
mie_raw_7	allocations_mie_7	743054	androgen receptor full	ARfull	antagonist	ARfull_ant
mie_raw_8	allocations_mie_8	743063	androgen receptor lbd	Arlbd	antagonist	Arlbd_ant
mie_raw_9	allocations_mie_9	743067	thyroid receptor	TR	antagonist	TR_ant
mie_raw_10	allocations_mie_10	743077	estrogen receptor alpha lbd	ERlbd	agonist	ERlbd_ago
mie_raw_11	allocations_mie_11	743078	estrogen receptor alpha lbd	ERlbd	antagonist	ERlbd_ant
mie_raw_12	allocations_mie_12	743091	estrogen receptor alpha full	ERfull	antagonist	ERfull_ant
mie_raw_13	allocations_mie_13	743122	aryl hydrocarbon receptor	AhR	agonist	AhR_ago
mie_raw_14	allocations_mie_14	743139	aromatase	Arom	antagonist	Arom_ant
mie_raw_15	allocations_mie_15	743140	peroxisome proliferator-activated receptor gamma	PPARg	agonist	PPARg_ago
mie_raw_16	allocations_mie_16	743199	peroxisome proliferator-activated receptor gamma	PPARg	antagonist	PPARg_ant
mie_raw_17	allocations_mie_17	743219	antioxidant response element	ARE	agonist	ARE_ago
mie_raw_18	allocations_mie_18	743226	peroxisome proliferator-activated receptor delta	PPARd	antagonist	PPARd_ant
mie_raw_19	allocations_mie_19	743227	peroxisome proliferator-activated receptor delta	PPARd	agonist	PPARd_ago
mie_raw_20	allocations_mie_20	743228	heat shock response	HSR	activator	HSR_act
mie_raw_21	allocations_mie_21	743239	farnesoid-X-receptor	FXR	agonist	FXR_ago
mie_raw_22	allocations_mie_22	743240	farnesoid-X-receptor	FXR	antagonist	FXR_ant
mie_raw_23	allocations_mie_23	743241	vitamin D receptor	VDR	agonist	VDR_ago
mie_raw_24	allocations_mie_24	743242	vitamin D receptor	VDR	antagonist	VDR_ant
mie_raw_25	allocations_mie_25	1159518	NFkB	NFkB	agonist	NFkB_ago
mie_raw_26	allocations_mie_26	1159519	endoplasmic reticulum stress response	ERsr	agonist	ERsr_ago
mie_raw_27	allocations_mie_27	1159523	retinoid-related orphan receptor gamma	ROR	antagonist	ROR_ant
mie_raw_28	allocations_mie_28	1159528	activator protein-1	AP1	agonist	AP1_ago
mie_raw_29	allocations_mie_29	1159531	retinoid X receptor-alpha	RXR	agonist	RXR_ago
mie_raw_30	allocations_mie_30	1159555	retinoic acid receptor	RAR	antagonist	RAR_ant
mie_raw_31	allocations_mie_31	1224892	constitutive androstane receptor	CAR	agonist	CAR_ago
mie_raw_32	allocations_mie_32	1224893	constitutive androstane receptor	CAR	antagonist	CAR_ant
mie_raw_33	allocations_mie_33	1224894	hypoxia	HIF1	agonist	HIF1_ago
mie_raw_34	allocations_mie_34	1224895	thyroid stimulating hormone receptor	TSHR	agonist	TSHR_ago
mie_raw_35	allocations_mie_35	1224896	histone variant H2AX	H2AX	agonist	H2AX_ago
mie_raw_36	allocations_mie_36	1259247	androgen receptor with stimulator	Arfulls	antagonist	Arfulls_ant
mie_raw_37	allocations_mie_37	1259248	estrogen receptor alpha with stimulator	Erfulls	antagonist	Erfulls_ant
mie_raw_38	allocations_mie_38	1259387	androgen receptor with antagonist	ARant	agonist	ARant_ago
mie_raw_39	allocations_mie_39	1259388	histone deacetylase	HDAC	antagonist	HDAC_ant
mie_raw_40	allocations_mie_40	1259390	sonic hedgehog signaling	Shh	agonist	Shh_ago
mie_raw_41	allocations_mie_41	1259391	estrogen receptor alpha with antagonist	ERaant	agonist	ERaant_ago
mie_raw_42	allocations_mie_42	1259392	sonic hedgehog signaling	Shh	antagonist	Shh_ant
mie_raw_43	allocations_mie_43	1259393	thyroid stimulating hormone receptor	TSHR	agonist・antagonist	TSHR_agoant
mie_raw_44	allocations_mie_44	1259394	estrogen receptor beta	ERb	agonist	ERb_ago
mie_raw_45	allocations_mie_45	1259395	thyroid stimulating hormone receptor	TSHR	antagonist	TSHR_ant
mie_raw_46	allocations_mie_46	1259396	estrogen receptor beta	Erb	antagonist	Erb_ant
mie_raw_47	allocations_mie_47	1259401	estrogen related receptor with PGC	ERRPGC	antagonist	ERRPGC_ant
mie_raw_48	allocations_mie_48	1259402	estrogen related receptor with PGC	ERRPGC	agonist	ERRPGC_ago
mie_raw_49	allocations_mie_49	1259403	estrogen related receptor	ERR	antagonist	ERR_ant
mie_raw_50	allocations_mie_50	1259404	estrogen related receptor	ERR	agonist	ERR_ago
mie_raw_51	allocations_mie_51	1347030	thyrotropin releasing hormone receptor	TRHR	agonist	TRHR_ago
mie_raw_52	allocations_mie_52	1347031	progesterone receptor	PR	antagonist	PR_ant
mie_raw_53	allocations_mie_53	1347032	transforming growth factor beta	TGFb	antagonist	TGFb_ant
mie_raw_54	allocations_mie_54	1347033	human pregnane X receptor	PXR	agonist	PXR_ago
mie_raw_55	allocations_mie_55	1347034	caspase-3/7 in HepG2	CaspH	inducer	CaspH_ind
mie_raw_56	allocations_mie_56	1347035	transforming growth factor beta	TGFb	agonist	TGFb_ago
mie_raw_57	allocations_mie_57	1347036	progesterone receptor	PR	agonist	PR_ago
mie_raw_58	allocations_mie_58	1347037	caspase-3/7 in CHO-K1	CaspC	inducer	CaspC_ind
mie_raw_59	allocations_mie_59	1347038	thyrotropin releasing hormone receptor	TRHR	antagonist	TRHR_ant
